# Supplementary material for: A two-dimensional mid-infrared optoelectronic retina enabling simultaneous perception and encoding
Source: Nat Commun. 2023 Apr 6;14:1938. doi: 10.1038/s41467-023-37623-5 (PMC10079931; doi:10.1038/s41467-023-37623-5)
Supplement: Supplementary file 3 — Source data [file 41467_2023_37623_MOESM3_ESM.xlsx]

## Sheet: Figure 2c and 2d
response rate of MIR (4.6mm)			response rate of NIR (730nm)
t (s)	normalized current (a.u.)		t (s)	normalized current (a.u.)
-0.000187	0.98702		4e-09	0.00267
-0.000186967	0.98589		8e-09	0.01042
-0.000186934	0.98537		1.2e-08	0.01589
-0.000186901	0.98537		1.6e-08	0.01944
-0.000186868	0.98581		2e-08	0.02141
-0.000186834	0.98661		2.4e-08	0.02209
-0.000186801	0.98769		2.8e-08	0.02174
-0.000186768	0.989		3.2e-08	0.0206
-0.000186735	0.99048		3.6e-08	0.01888
-0.000186702	0.99206		4e-08	0.01677
-0.000186669	0.99369		4.4e-08	0.01443
-0.000186636	0.99534		4.8e-08	0.01198
-0.000186603	0.99697		5.2e-08	0.00955
-0.00018657	0.99853		5.6e-08	0.00723
-0.000186536	1		6e-08	0.00509
-0.000186503	1.00135		6.4e-08	0.00318
-0.00018647	1.00256		6.8e-08	0.00156
-0.000186437	1.00361		7.2e-08	0.000238863
-0.000186404	1.00449		7.6e-08	-0.000764463
-0.000186371	1.00518		8e-08	-0.00145
-0.000186338	1.00568		8.4e-08	-0.00183
-0.000186305	1.00599		8.8e-08	-0.00193
-0.000186272	1.0061		9.2e-08	-0.00177
-0.000186238	1.00602		9.6e-08	-0.00138
-0.000186205	1.00576		1e-07	-0.000810333
-0.000186172	1.00532		1.04e-07	-0.000396961
-0.000186139	1.00388		1.08e-07	0.000940825
-0.000186106	1.00433		1.12e-07	0.00174
-0.000186073	1.00426		1.16e-07	0.000401158
-0.00018604	1.00415		1.2e-07	0.000730707
-0.000186007	1.00267		1.24e-07	0.00253
-0.000185974	0.99873		1.28e-07	0.0027
-0.00018594	0.99462		1.32e-07	0.00177
-0.000185907	0.99238		1.36e-07	0.00203
-0.000185874	0.99096		1.4e-07	0.00346
-0.000185841	0.99036		1.44e-07	0.0033
-0.000185808	0.99012		1.48e-07	0.00229
-0.000185775	0.99108		1.52e-07	0.00459
-0.000185742	0.99204		1.56e-07	0.00448
-0.000185709	0.99318		1.6e-07	0.00565
-0.000185675	0.99444		1.64e-07	0.00561
-0.000185642	0.99638		1.68e-07	0.00607
-0.000185609	0.99801		1.72e-07	0.00576
-0.000185576	0.99856		1.76e-07	0.00601
-0.000185543	0.99973		1.8e-07	0.00724
-0.00018551	1.00099		1.84e-07	0.00803
-0.000185477	1.00295		1.88e-07	0.0089
-0.000185444	1.00377		1.92e-07	0.00912
-0.000185411	1.00439		1.96e-07	0.01033
-0.000185377	1.00537		2e-07	0.00969
-0.000185344	1.00509		2.04e-07	0.0097
-0.000185311	1.00607		2.08e-07	0.00746
-0.000185278	1.00582		2.12e-07	0.0081
-0.000185245	1.00666		2.16e-07	0.00844
-0.000185212	1.00694		2.2e-07	0.00933
-0.000185179	1.00605		2.24e-07	0.00805
-0.000185146	1.0051		2.28e-07	0.00703
-0.000185113	1.00403		2.32e-07	0.0062
-0.000185079	1.00279		2.36e-07	0.00513
-0.000185046	1.00376		2.4e-07	0.00548
-0.000185013	1.00298		2.44e-07	0.00392
-0.00018498	1.00105		2.48e-07	0.00399
-0.000184947	0.99936		2.52e-07	0.00311
-0.000184914	0.99621		2.56e-07	0.00182
-0.000184881	0.99381		2.6e-07	0.000512083
-0.000184848	0.9902		2.64e-07	0.000241139
-0.000184815	0.98782		2.68e-07	-1.4929e-05
-0.000184781	0.98583		2.72e-07	-0.000581083
-0.000184748	0.9843		2.76e-07	-0.000618086
-0.000184715	0.98405		2.8e-07	-0.000121152
-0.000184682	0.98317		2.84e-07	-0.000515666
-0.000184649	0.98507		2.88e-07	-0.00125
-0.000184616	0.9847		2.92e-07	-0.000824516
-0.000184583	0.98663		2.96e-07	1.12946e-05
-0.00018455	0.98739		3e-07	9.75307e-05
-0.000184517	0.98743		3.04e-07	-0.000640605
-0.000184483	0.9888		3.08e-07	-0.000741167
-0.00018445	0.99153		3.12e-07	-0.000893332
-0.000184417	0.99357		3.16e-07	-0.000958458
-0.000184384	0.99419		3.2e-07	3.96051e-05
-0.000184351	0.99128		3.24e-07	-0.000349911
-0.000184318	0.98898		3.28e-07	0.00116
-0.000184285	0.98842		3.32e-07	0.00172
-0.000184252	0.98908		3.36e-07	0.00196
-0.000184219	0.99034		3.4e-07	0.0024
-0.000184185	0.99174		3.44e-07	0.00413
-0.000184152	0.99312		3.48e-07	0.00314
-0.000184119	0.99403		3.52e-07	0.00244
-0.000184086	0.99408		3.56e-07	0.000849957
-0.000184053	0.99447		3.6e-07	-0.000667033
-0.00018402	0.99502		3.64e-07	-0.00146
-0.000183987	0.99575		3.68e-07	-0.000790088
-0.000183954	0.99664		3.72e-07	-0.000494032
-0.000183921	0.99672		3.76e-07	0.00119
-0.000183887	0.99766		3.8e-07	0.00279
-0.000183854	0.99779		3.84e-07	0.00383
-0.000183821	0.99721		3.88e-07	0.00495
-0.000183788	0.99543		3.92e-07	0.00498
-0.000183755	0.99409		3.96e-07	0.00507
-0.000183722	0.99346		4e-07	0.00451
-0.000183689	0.99261		4.04e-07	0.00526
-0.000183656	0.99186		4.08e-07	0.00506
-0.000183623	0.9911		4.12e-07	0.00674
-0.000183589	0.99132		4.16e-07	0.00775
-0.000183556	0.99151		4.2e-07	0.0084
-0.000183523	0.99194		4.24e-07	0.00702
-0.00018349	0.99312		4.28e-07	0.00701
-0.000183457	0.99287		4.32e-07	0.00758
-0.000183424	0.99342		4.36e-07	0.00786
-0.000183391	0.99419		4.4e-07	0.00779
-0.000183358	0.99412		4.44e-07	0.00631
-0.000183325	0.99328		4.48e-07	0.00552
-0.000183291	0.99244		4.52e-07	0.00406
-0.000183258	0.99213		4.56e-07	0.00333
-0.000183225	0.99187		4.6e-07	0.00305
-0.000183192	0.99088		4.64e-07	0.00284
-0.000183159	0.99041		4.68e-07	0.00256
-0.000183126	0.98871		4.72e-07	0.00217
-0.000183093	0.98801		4.76e-07	0.00347
-0.00018306	0.98781		4.8e-07	0.0028
-0.000183026	0.9883		4.84e-07	0.0027
-0.000182993	0.9894		4.88e-07	0.00259
-0.00018296	0.98826		4.92e-07	0.00297
-0.000182927	0.98799		4.96e-07	0.00189
-0.000182894	0.98665		5e-07	0.000501543
-0.000182861	0.98504		5.04e-07	-0.00144
-0.000182828	0.98479		5.08e-07	-0.00188
-0.000182795	0.98447		5.12e-07	-0.0022
-0.000182762	0.98403		5.16e-07	-0.00109
-0.000182728	0.98249		5.2e-07	-0.000830163
-0.000182695	0.98056		5.24e-07	-0.00106
-0.000182662	0.9804		5.28e-07	-0.000205072
-0.000182629	0.97984		5.32e-07	0.000635224
-0.000182596	0.98021		5.36e-07	0.00178
-0.000182563	0.98105		5.4e-07	0.00378
-0.00018253	0.98104		5.44e-07	0.00449
-0.000182497	0.98069		5.48e-07	0.0045
-0.000182464	0.98091		5.52e-07	0.00434
-0.00018243	0.98118		5.56e-07	0.00294
-0.000182397	0.98148		5.6e-07	0.00301
-0.000182364	0.98227		5.64e-07	0.00395
-0.000182331	0.9823		5.68e-07	0.0052
-0.000182298	0.98297		5.72e-07	0.00631
-0.000182265	0.98233		5.76e-07	0.00685
-0.000182232	0.98084		5.8e-07	0.00626
-0.000182199	0.98596		5.84e-07	0.00569
-0.000182166	0.98615		5.88e-07	0.0057
-0.000182132	0.98421		5.92e-07	0.00527
-0.000182099	0.9833		5.96e-07	0.0045
-0.000182066	0.98204		6e-07	0.00524
-0.000182033	0.98156		6.04e-07	0.00606
-0.000182	0.98163		6.08e-07	0.00507
-0.000181967	0.98214		6.12e-07	0.00619
-0.000181934	0.9826		6.16e-07	0.00633
-0.000181901	0.98182		6.2e-07	0.0062
-0.000181868	0.98285		6.24e-07	0.00678
-0.000181834	0.98326		6.28e-07	0.00708
-0.000181801	0.98231		6.32e-07	0.00681
-0.000181768	0.98146		6.36e-07	0.00589
-0.000181735	0.9822		6.4e-07	0.00418
-0.000181702	0.98276		6.44e-07	0.00235
-0.000181669	0.98301		6.48e-07	0.000926939
-0.000181636	0.98346		6.52e-07	-0.000190204
-0.000181603	0.98264		6.56e-07	-0.000500481
-0.00018157	0.98168		6.6e-07	-0.0003121
-0.000181536	0.98043		6.64e-07	-0.000849884
-0.000181503	0.97956		6.68e-07	-0.000847747
-0.00018147	0.97929		6.72e-07	-0.000311493
-0.000181437	0.98014		6.76e-07	6.13325e-05
-0.000181404	0.98096		6.8e-07	0.00113
-0.000181371	0.98225		6.84e-07	0.00303
-0.000181338	0.98198		6.88e-07	0.00381
-0.000181305	0.98264		6.92e-07	0.00349
-0.000181272	0.98257		6.96e-07	0.00382
-0.000181238	0.98113		7e-07	0.00313
-0.000181205	0.98099		7.04e-07	0.00177
-0.000181172	0.98032		7.08e-07	0.00171
-0.000181139	0.97988		7.12e-07	0.00151
-0.000181106	0.98012		7.16e-07	0.000792892
-0.000181073	0.98126		7.2e-07	-0.000696404
-0.00018104	0.98196		7.24e-07	-0.00156
-0.000181007	0.98326		7.28e-07	-0.00264
-0.000180974	0.98408		7.32e-07	-0.00348
-0.00018094	0.98531		7.36e-07	-0.00487
-0.000180907	0.98492		7.4e-07	-0.00591
-0.000180874	0.98553		7.44e-07	-0.00674
-0.000180841	0.98578		7.48e-07	-0.00613
-0.000180808	0.98626		7.52e-07	-0.00667
-0.000180775	0.98641		7.56e-07	-0.0069
-0.000180742	0.98555		7.6e-07	-0.00586
-0.000180709	0.98445		7.64e-07	-0.00474
-0.000180675	0.98354		7.68e-07	-0.00471
-0.000180642	0.98311		7.72e-07	-0.00448
-0.000180609	0.98244		7.76e-07	-0.00532
-0.000180576	0.98335		7.8e-07	-0.00496
-0.000180543	0.98824		7.84e-07	-0.00401
-0.00018051	0.98495		7.88e-07	-0.00307
-0.000180477	0.98246		7.92e-07	-0.00301
-0.000180444	0.98214		7.96e-07	-0.00233
-0.000180411	0.98126		8e-07	-0.000335726
-0.000180377	0.98192		8.04e-07	-0.000252799
-0.000180344	0.9823		8.08e-07	-0.000779089
-0.000180311	0.98252		8.12e-07	0.000284272
-0.000180278	0.98203		8.16e-07	-1.66003e-05
-0.000180245	0.98098		8.2e-07	0.000409335
-0.000180212	0.98166		8.24e-07	0.00152
-0.000180179	0.98149		8.28e-07	0.00187
-0.000180146	0.98181		8.32e-07	0.00183
-0.000180113	0.98251		8.36e-07	0.00168
-0.000180079	0.98351		8.4e-07	0.00185
-0.000180046	0.98393		8.44e-07	0.00227
-0.000180013	0.98387		8.48e-07	0.00245
-0.00017998	0.98331		8.52e-07	0.00221
-0.000179947	0.9833		8.56e-07	0.00193
-0.000179914	0.98299		8.6e-07	0.00162
-0.000179881	0.9824		8.64e-07	3.98541e-05
-0.000179848	0.98315		8.68e-07	-0.00167
-0.000179815	0.98357		8.72e-07	-0.00384
-0.000179781	0.98412		8.76e-07	-0.00545
-0.000179748	0.98461		8.8e-07	-0.00521
-0.000179715	0.98484		8.84e-07	-0.00506
-0.000179682	0.98513		8.88e-07	-0.00429
-0.000179649	0.9855		8.92e-07	-0.00301
-0.000179616	0.98464		8.96e-07	-0.000703802
-0.000179583	0.98269		9e-07	0.00103
-0.00017955	0.98232		9.04e-07	0.00271
-0.000179517	0.98144		9.08e-07	0.00462
-0.000179483	0.98153		9.12e-07	0.00639
-0.00017945	0.98354		9.16e-07	0.00834
-0.000179417	0.98319		9.2e-07	0.01097
-0.000179384	0.98476		9.24e-07	0.01351
-0.000179351	0.9846		9.28e-07	0.01525
-0.000179318	0.98352		9.32e-07	0.01606
-0.000179285	0.98448		9.36e-07	0.01812
-0.000179252	0.9865		9.4e-07	0.02028
-0.000179219	0.98892		9.44e-07	0.02284
-0.000179185	0.99018		9.48e-07	0.02397
-0.000179152	0.99151		9.52e-07	0.02442
-0.000179119	0.99182		9.56e-07	0.0247
-0.000179086	0.99162		9.6e-07	0.02628
-0.000179053	0.99163		9.64e-07	0.02674
-0.00017902	0.99265		9.68e-07	0.02495
-0.000178987	0.99232		9.72e-07	0.02445
-0.000178954	0.99285		9.76e-07	0.02458
-0.000178921	0.99365		9.8e-07	0.02418
-0.000178887	0.99441		9.84e-07	0.0241
-0.000178854	0.99435		9.88e-07	0.02273
-0.000178821	0.99453		9.92e-07	0.02215
-0.000178788	0.99396		9.96e-07	0.02142
-0.000178755	0.99445		1e-06	0.01933
-0.000178722	0.99399		1.004e-06	0.01519
-0.000178689	0.99353		1.008e-06	0.01206
-0.000178656	0.99328		1.012e-06	0.0081
-0.000178623	0.99301		1.016e-06	0.0055
-0.000178589	0.99256		1.02e-06	0.00305
-0.000178556	0.9925		1.024e-06	0.000966569
-0.000178523	0.99214		1.028e-06	-2.30392e-05
-0.00017849	0.99138		1.032e-06	-0.000333035
-0.000178457	0.99006		1.036e-06	-0.000418812
-0.000178424	0.98726		1.04e-06	0.000323889
-0.000178391	0.98873		1.044e-06	0.0012
-0.000178358	0.98624		1.048e-06	0.00042988
-0.000178325	0.9875		1.052e-06	-0.000595397
-0.000178291	0.98833		1.056e-06	-0.000178563
-0.000178258	0.98679		1.06e-06	-2.52382e-05
-0.000178225	0.98548		1.064e-06	-0.00105
-0.000178192	0.98432		1.068e-06	-0.00177
-0.000178159	0.98366		1.072e-06	-0.00264
-0.000178126	0.98356		1.076e-06	-0.00285
-0.000178093	0.98431		1.08e-06	-0.00216
-0.00017806	0.98543		1.084e-06	-0.00162
-0.000178026	0.98562		1.088e-06	-0.000904284
-0.000177993	0.98502		1.092e-06	-0.000916598
-0.00017796	0.9845		1.096e-06	-0.000852309
-0.000177927	0.98274		1.1e-06	-7.88517e-05
-0.000177894	0.98252		1.104e-06	0.000550659
-0.000177861	0.98178		1.108e-06	0.000381303
-0.000177828	0.9814		1.112e-06	0.000537616
-0.000177795	0.98111		1.116e-06	0.000469588
-0.000177762	0.97864		1.12e-06	0.000925863
-0.000177728	0.97732		1.124e-06	0.00215
-0.000177695	0.97466		1.128e-06	0.00258
-0.000177662	0.97329		1.132e-06	0.00268
-0.000177629	0.97586		1.136e-06	0.00366
-0.000177596	0.97725		1.14e-06	0.00447
-0.000177563	0.97726		1.144e-06	0.00418
-0.00017753	0.97735		1.148e-06	0.00288
-0.000177497	0.97684		1.152e-06	0.00239
-0.000177464	0.97564		1.156e-06	0.00323
-0.00017743	0.97477		1.16e-06	0.00446
-0.000177397	0.97423		1.164e-06	0.00394
-0.000177364	0.97383		1.168e-06	0.00208
-0.000177331	0.97424		1.172e-06	0.00181
-0.000177298	0.97586		1.176e-06	0.000899141
-0.000177265	0.97721		1.18e-06	0.000198696
-0.000177232	0.97838		1.184e-06	0.000759961
-0.000177199	0.97963		1.188e-06	0.00068794
-0.000177166	0.98055		1.192e-06	0.00127
-0.000177132	0.97921		1.196e-06	0.000803727
-0.000177099	0.98137		1.2e-06	-0.000213249
-0.000177066	0.98076		1.204e-06	-0.000346475
-0.000177033	0.98264		1.208e-06	-0.0011
-0.000177	0.98348		1.212e-06	-0.00157
-0.000176967	0.98485		1.216e-06	-0.00145
-0.000176934	0.98586		1.22e-06	-0.00197
-0.000176901	0.98657		1.224e-06	-0.00165
-0.000176868	0.98681		1.228e-06	-0.000752857
-0.000176834	0.98608		1.232e-06	-0.000117879
-0.000176801	0.98497		1.236e-06	-0.000433026
-0.000176768	0.98431		1.24e-06	-0.000371499
-0.000176735	0.98542		1.244e-06	-0.00126
-0.000176702	0.98359		1.248e-06	-0.00275
-0.000176669	0.98525		1.252e-06	-0.00325
-0.000176636	0.98207		1.256e-06	-0.00277
-0.000176603	0.98004		1.26e-06	-0.00219
-0.00017657	0.97938		1.264e-06	-0.00209
-0.000176536	0.9787		1.268e-06	-0.00221
-0.000176503	0.97885		1.272e-06	-0.00214
-0.00017647	0.97913		1.276e-06	-0.00196
-0.000176437	0.97962		1.28e-06	-0.00116
-0.000176404	0.97912		1.284e-06	-0.00197
-0.000176371	0.97868		1.288e-06	-0.00118
-0.000176338	0.97879		1.292e-06	-0.000798263
-0.000176305	0.98116		1.296e-06	-0.00029774
-0.000176272	0.98076		1.3e-06	0.000408315
-0.000176238	0.98139		1.304e-06	0.000803599
-0.000176205	0.98153		1.308e-06	-0.000589729
-0.000176172	0.98189		1.312e-06	-0.00106
-0.000176139	0.98206		1.316e-06	-0.00131
-0.000176106	0.98221		1.32e-06	-0.0011
-0.000176073	0.98178		1.324e-06	-0.000993332
-0.00017604	0.98379		1.328e-06	-0.00115
-0.000176007	0.98493		1.332e-06	-0.00233
-0.000175974	0.9868		1.336e-06	-0.00307
-0.00017594	0.98718		1.34e-06	-0.00381
-0.000175907	0.98867		1.344e-06	-0.00494
-0.000175874	0.98973		1.348e-06	-0.00477
-0.000175841	0.98775		1.352e-06	-0.00417
-0.000175808	0.98617		1.356e-06	-0.00255
-0.000175775	0.983		1.36e-06	-0.00205
-0.000175742	0.98116		1.364e-06	-0.00227
-0.000175709	0.98122		1.368e-06	-0.00316
-0.000175675	0.98339		1.372e-06	-0.00387
-0.000175642	0.98507		1.376e-06	-0.00435
-0.000175609	0.98615		1.38e-06	-0.00313
-0.000175576	0.98591		1.384e-06	-0.00243
-0.000175543	0.98447		1.388e-06	-0.00194
-0.00017551	0.98178		1.392e-06	-0.00162
-0.000175477	0.97989		1.396e-06	-0.000772183
-0.000175444	0.98067		1.4e-06	0.000410877
-0.000175411	0.98008		1.404e-06	0.00112
-0.000175377	0.98227		1.408e-06	0.00123
-0.000175344	0.98325		1.412e-06	0.00282
-0.000175311	0.98433		1.416e-06	0.00305
-0.000175278	0.9851		1.42e-06	0.00431
-0.000175245	0.98537		1.424e-06	0.0054
-0.000175212	0.9865		1.428e-06	0.00597
-0.000175179	0.98675		1.432e-06	0.00678
-0.000175146	0.98632		1.436e-06	0.00736
-0.000175113	0.9861		1.44e-06	0.00822
-0.000175079	0.98538		1.444e-06	0.00769
-0.000175046	0.98568		1.448e-06	0.00765
-0.000175013	0.98464		1.452e-06	0.00838
-0.00017498	0.98269		1.456e-06	0.00872
-0.000174947	0.9836		1.46e-06	0.0097
-0.000174914	0.98459		1.464e-06	0.00921
-0.000174881	0.985		1.468e-06	0.00736
-0.000174848	0.9852		1.472e-06	0.00615
-0.000174815	0.98498		1.476e-06	0.00597
-0.000174781	0.98448		1.48e-06	0.00579
-0.000174748	0.98401		1.484e-06	0.00555
-0.000174715	0.98403		1.488e-06	0.00612
-0.000174682	0.98357		1.492e-06	0.00565
-0.000174649	0.9834		1.496e-06	0.00536
-0.000174616	0.97948		1.5e-06	0.00528
-0.000174583	0.97802		1.504e-06	0.00527
-0.00017455	0.97997		1.508e-06	0.00466
-0.000174517	0.98032		1.512e-06	0.00497
-0.000174483	0.97988		1.516e-06	0.00546
-0.00017445	0.98155		1.52e-06	0.00569
-0.000174417	0.98106		1.524e-06	0.00549
-0.000174384	0.98175		1.528e-06	0.00564
-0.000174351	0.9819		1.532e-06	0.0042
-0.000174318	0.98206		1.536e-06	0.00382
-0.000174285	0.98298		1.54e-06	0.00309
-0.000174252	0.98366		1.544e-06	0.00305
-0.000174219	0.98289		1.548e-06	0.00467
-0.000174185	0.98088		1.552e-06	0.00465
-0.000174152	0.98058		1.556e-06	0.00418
-0.000174119	0.98107		1.56e-06	0.00318
-0.000174086	0.98342		1.564e-06	0.00229
-0.000174053	0.98565		1.568e-06	0.00156
-0.00017402	0.98555		1.572e-06	0.000672525
-0.000173987	0.98487		1.576e-06	0.000333178
-0.000173954	0.9833		1.58e-06	0.000150856
-0.000173921	0.98038		1.584e-06	0.000842332
-0.000173887	0.97899		1.588e-06	0.000192657
-0.000173854	0.97937		1.592e-06	-0.00018151
-0.000173821	0.98076		1.596e-06	0.000251866
-0.000173788	0.98231		1.6e-06	0.00025481
-0.000173755	0.98478		1.604e-06	0.000633572
-0.000173722	0.98701		1.608e-06	0.00175
-0.000173689	0.98685		1.612e-06	0.00209
-0.000173656	0.98665		1.616e-06	0.00267
-0.000173623	0.98628		1.62e-06	0.00302
-0.000173589	0.98533		1.624e-06	0.00243
-0.000173556	0.98533		1.628e-06	0.00168
-0.000173523	0.98439		1.632e-06	0.00136
-0.00017349	0.98367		1.636e-06	0.00136
-0.000173457	0.98473		1.64e-06	0.00146
-0.000173424	0.9852		1.644e-06	0.000884084
-0.000173391	0.9862		1.648e-06	0.00221
-0.000173358	0.98602		1.652e-06	0.00278
-0.000173325	0.98527		1.656e-06	0.00358
-0.000173291	0.98526		1.66e-06	0.00367
-0.000173258	0.98503		1.664e-06	0.002
-0.000173225	0.98561		1.668e-06	0.00118
-0.000173192	0.98589		1.672e-06	0.000637582
-0.000173159	0.98685		1.676e-06	0.00157
-0.000173126	0.98765		1.68e-06	0.000969566
-0.000173093	0.98776		1.684e-06	0.000279502
-0.00017306	0.98751		1.688e-06	-0.000655771
-0.000173026	0.98742		1.692e-06	-0.000670675
-0.000172993	0.98597		1.696e-06	-0.000290746
-0.00017296	0.98465		1.7e-06	-0.000255572
-0.000172927	0.9851		1.704e-06	-5.20339e-05
-0.000172894	0.98743		1.708e-06	-0.000500287
-0.000172861	0.98611		1.712e-06	-0.000731562
-0.000172828	0.98561		1.716e-06	-0.000730642
-0.000172795	0.98619		1.72e-06	-0.000376232
-0.000172762	0.98448		1.724e-06	-0.000251561
-0.000172728	0.9841		1.728e-06	0.00077314
-0.000172695	0.98369		1.732e-06	0.00103
-0.000172662	0.98338		1.736e-06	0.00202
-0.000172629	0.98377		1.74e-06	0.00206
-0.000172596	0.98361		1.744e-06	0.00452
-0.000172563	0.98386		1.748e-06	0.0074
-0.00017253	0.98485		1.752e-06	0.00685
-0.000172497	0.98598		1.756e-06	0.00506
-0.000172464	0.98768		1.76e-06	0.0049
-0.00017243	0.9873		1.764e-06	0.0028
-0.000172397	0.9861		1.768e-06	0.00154
-0.000172364	0.98268		1.772e-06	-0.000470279
-0.000172331	0.98115		1.776e-06	0.00115
-0.000172298	0.98008		1.78e-06	1.39392e-05
-0.000172265	0.98027		1.784e-06	0.000775797
-0.000172232	0.98283		1.788e-06	-0.00283
-0.000172199	0.98403		1.792e-06	-0.00177
-0.000172166	0.98472		1.796e-06	-0.00112
-0.000172132	0.98528		1.8e-06	-0.00244
-0.000172099	0.9869		1.804e-06	0.000507678
-0.000172066	0.98624		1.808e-06	0.000934535
-0.000172033	0.98413		1.812e-06	0.000461144
-0.000172	0.9835		1.816e-06	0.000929442
-0.000171967	0.98193		1.82e-06	0.000931483
-0.000171934	0.98101		1.824e-06	0.00027462
-0.000171901	0.981		1.828e-06	-0.00142
-0.000171868	0.98108		1.832e-06	-0.00227
-0.000171834	0.98213		1.836e-06	-0.00334
-0.000171801	0.98337		1.84e-06	-0.00436
-0.000171768	0.98345		1.844e-06	-0.0049
-0.000171735	0.9836		1.848e-06	-0.00468
-0.000171702	0.98247		1.852e-06	-0.00544
-0.000171669	0.98165		1.856e-06	-0.00565
-0.000171636	0.98123		1.86e-06	-0.00686
-0.000171603	0.98095		1.864e-06	-0.00654
-0.00017157	0.98303		1.868e-06	-0.00606
-0.000171536	0.98416		1.872e-06	-0.00537
-0.000171503	0.98544		1.876e-06	-0.00519
-0.00017147	0.9859		1.88e-06	-0.00535
-0.000171437	0.986		1.884e-06	-0.00587
-0.000171404	0.98854		1.888e-06	-0.00571
-0.000171371	0.98786		1.892e-06	-0.00523
-0.000171338	0.98779		1.896e-06	-0.00578
-0.000171305	0.99149		1.9e-06	-0.00651
-0.000171272	0.98837		1.904e-06	-0.0071
-0.000171238	0.98963		1.908e-06	-0.00915
-0.000171205	0.988		1.912e-06	-0.01026
-0.000171172	0.98749		1.916e-06	-0.01027
-0.000171139	0.98911		1.92e-06	-0.01056
-0.000171106	0.99041		1.924e-06	-0.01019
-0.000171073	0.99335		1.928e-06	-0.00847
-0.00017104	0.99343		1.932e-06	-0.00794
-0.000171007	0.99392		1.936e-06	-0.00736
-0.000170974	0.99225		1.94e-06	-0.00673
-0.00017094	0.99035		1.944e-06	-0.00513
-0.000170907	0.98959		1.948e-06	-0.00485
-0.000170874	0.99016		1.952e-06	-0.00648
-0.000170841	0.99037		1.956e-06	-0.00829
-0.000170808	0.99101		1.96e-06	-0.00853
-0.000170775	0.9901		1.964e-06	-0.00997
-0.000170742	0.98648		1.968e-06	-0.00976
-0.000170709	0.98738		1.972e-06	-0.00958
-0.000170675	0.98889		1.976e-06	-0.00756
-0.000170642	0.98946		1.98e-06	-0.00887
-0.000170609	0.98982		1.984e-06	-0.00808
-0.000170576	0.99149		1.988e-06	-0.00845
-0.000170543	0.99287		1.992e-06	-0.00577
-0.00017051	0.99284		1.996e-06	-0.00649
-0.000170477	0.99002		2e-06	-0.0055
-0.000170444	0.98817		2.004e-06	-0.00223
-0.000170411	0.98579		2.008e-06	-0.00251
-0.000170377	0.98459		2.012e-06	-0.00156
-0.000170344	0.98501		2.016e-06	0.000269481
-0.000170311	0.98505		2.02e-06	0.00122
-0.000170278	0.98515		2.024e-06	0.000984699
-0.000170245	0.98594		2.028e-06	-1.26934e-05
-0.000170212	0.9856		2.032e-06	0.000166492
-0.000170179	0.98478		2.036e-06	-4.67099e-05
-0.000170146	0.98328		2.04e-06	0.000227818
-0.000170113	0.98222		2.044e-06	-0.00026008
-0.000170079	0.98161		2.048e-06	-0.0005791
-0.000170046	0.97974		2.052e-06	-0.00131
-0.000170013	0.97993		2.056e-06	-0.00253
-0.00016998	0.98042		2.06e-06	-0.00245
-0.000169947	0.98178		2.064e-06	-0.00128
-0.000169914	0.98316		2.068e-06	-0.000899711
-0.000169881	0.98311		2.072e-06	0.000689229
-0.000169848	0.98342		2.076e-06	0.000403857
-0.000169815	0.98336		2.08e-06	0.000928691
-0.000169781	0.983		2.084e-06	0.000696603
-0.000169748	0.98237		2.088e-06	0.000751652
-0.000169715	0.98067		2.092e-06	0.00126
-0.000169682	0.98233		2.096e-06	0.000338231
-0.000169649	0.98555		2.1e-06	0.000180337
-0.000169616	0.98106		2.104e-06	-5.36717e-05
-0.000169583	0.98177		2.108e-06	-0.000706322
-0.00016955	0.98048		2.112e-06	0.000389078
-0.000169517	0.98053		2.116e-06	0.00251
-0.000169483	0.98349		2.12e-06	0.0034
-0.00016945	0.98501		2.124e-06	0.00562
-0.000169417	0.98609		2.128e-06	0.00676
-0.000169384	0.98449		2.132e-06	0.00713
-0.000169351	0.98429		2.136e-06	0.00691
-0.000169318	0.98267		2.14e-06	0.00678
-0.000169285	0.98306		2.144e-06	0.0057
-0.000169252	0.98406		2.148e-06	0.00589
-0.000169219	0.98566		2.152e-06	0.00491
-0.000169185	0.98614		2.156e-06	0.00386
-0.000169152	0.98557		2.16e-06	0.00346
-0.000169119	0.98467		2.164e-06	0.0033
-0.000169086	0.98458		2.168e-06	0.00321
-0.000169053	0.98912		2.172e-06	0.00336
-0.00016902	0.98937		2.176e-06	0.00351
-0.000168987	0.98965		2.18e-06	0.00333
-0.000168954	0.99173		2.184e-06	0.00348
-0.000168921	0.9944		2.188e-06	0.00268
-0.000168887	0.99594		2.192e-06	0.000884683
-0.000168854	0.99533		2.196e-06	0.000445608
-0.000168821	0.99358		2.2e-06	0.00143
-0.000168788	0.99455		2.204e-06	0.00191
-0.000168755	0.99371		2.208e-06	0.00216
-0.000168722	0.99443		2.212e-06	0.00327
-0.000168689	0.99572		2.216e-06	0.00367
-0.000168656	0.99652		2.22e-06	0.00342
-0.000168623	0.99645		2.224e-06	0.00362
-0.000168589	0.99687		2.228e-06	0.00317
-0.000168556	0.9961		2.232e-06	0.00324
-0.000168523	0.99496		2.236e-06	0.00339
-0.00016849	0.9938		2.24e-06	0.00219
-0.000168457	0.99375		2.244e-06	0.000979609
-0.000168424	0.99284		2.248e-06	0.00047178
-0.000168391	0.99131		2.252e-06	0.00152
-0.000168358	0.99077		2.256e-06	-0.000690834
-0.000168325	0.99019		2.26e-06	-0.00071581
-0.000168291	0.99059		2.264e-06	-0.00162
-0.000168258	0.98933		2.268e-06	0.000490679
-0.000168225	0.98853		2.272e-06	0.00262
-0.000168192	0.98852		2.276e-06	0.00195
-0.000168159	0.98816		2.28e-06	0.000428026
-0.000168126	0.98764		2.284e-06	-0.00135
-0.000168093	0.98713		2.288e-06	-0.0034
-0.00016806	0.98819		2.292e-06	-0.00394
-0.000168026	0.99011		2.296e-06	-0.00647
-0.000167993	0.99207		2.3e-06	-0.00755
-0.00016796	0.99006		2.304e-06	-0.00759
-0.000167927	0.9882		2.308e-06	-0.00755
-0.000167894	0.98907		2.312e-06	-0.00645
-0.000167861	0.98868		2.316e-06	-0.00636
-0.000167828	0.98917		2.32e-06	-0.00455
-0.000167795	0.98914		2.324e-06	-0.00404
-0.000167762	0.98879		2.328e-06	3.42046e-05
-0.000167728	0.98994		2.332e-06	0.00314
-0.000167695	0.99051		2.336e-06	0.00382
-0.000167662	0.99143		2.34e-06	0.00468
-0.000167629	0.99265		2.344e-06	0.00554
-0.000167596	0.99298		2.348e-06	0.00706
-0.000167563	0.99364		2.352e-06	0.00737
-0.00016753	0.99384		2.356e-06	0.00653
-0.000167497	0.99407		2.36e-06	0.00619
-0.000167464	0.9947		2.364e-06	0.00638
-0.00016743	0.99425		2.368e-06	0.00664
-0.000167397	0.99443		2.372e-06	0.00731
-0.000167364	0.99393		2.376e-06	0.0077
-0.000167331	0.99318		2.38e-06	0.00897
-0.000167298	0.99387		2.384e-06	0.01117
-0.000167265	0.99453		2.388e-06	0.01187
-0.000167232	0.99417		2.392e-06	0.01281
-0.000167199	0.99467		2.396e-06	0.01453
-0.000167166	0.9925		2.4e-06	0.01526
-0.000167132	0.99144		2.404e-06	0.0168
-0.000167099	0.98999		2.408e-06	0.01828
-0.000167066	0.98979		2.412e-06	0.01973
-0.000167033	0.98957		2.416e-06	0.02011
-0.000167	0.98882		2.42e-06	0.02026
-0.000166967	0.98953		2.424e-06	0.01966
-0.000166934	0.9897		2.428e-06	0.01765
-0.000166901	0.98866		2.432e-06	0.01646
-0.000166868	0.9915		2.436e-06	0.01523
-0.000166834	0.99031		2.44e-06	0.01373
-0.000166801	0.98972		2.444e-06	0.01376
-0.000166768	0.98698		2.448e-06	0.01349
-0.000166735	0.98571		2.452e-06	0.01341
-0.000166702	0.98425		2.456e-06	0.0108
-0.000166669	0.98583		2.46e-06	0.01071
-0.000166636	0.98566		2.464e-06	0.01003
-0.000166603	0.9854		2.468e-06	0.01257
-0.00016657	0.98772		2.472e-06	0.01181
-0.000166536	0.98859		2.476e-06	0.00951
-0.000166503	0.9903		2.48e-06	0.00832
-0.00016647	0.9912		2.484e-06	0.00647
-0.000166437	0.99291		2.488e-06	0.00518
-0.000166404	0.9945		2.492e-06	0.00381
-0.000166371	0.9965		2.496e-06	0.00133
-0.000166338	0.99836		2.5e-06	-0.000677052
-0.000166305	0.99966		2.504e-06	-0.00172
-0.000166272	1.00001		2.508e-06	-0.00368
-0.000166238	1.00026		2.512e-06	-0.00527
-0.000166205	1.00082		2.516e-06	-0.00739
-0.000166172	1.00194		2.52e-06	-0.00602
-0.000166139	1.00205		2.524e-06	-0.0051
-0.000166106	1.00271		2.528e-06	-0.00212
-0.000166073	1.00165		2.532e-06	-0.0016
-0.00016604	0.99958		2.536e-06	-0.00235
-0.000166007	0.99901		2.54e-06	-0.00292
-0.000165974	0.99847		2.544e-06	-0.00405
-0.00016594	0.99752		2.548e-06	-0.00539
-0.000165907	0.99673		2.552e-06	-0.00714
-0.000165874	0.99574		2.556e-06	-0.00882
-0.000165841	0.99637		2.56e-06	-0.00907
-0.000165808	0.99489		2.564e-06	-0.01009
-0.000165775	0.99406		2.568e-06	-0.0116
-0.000165742	0.99324		2.572e-06	-0.01232
-0.000165709	0.9916		2.576e-06	-0.0117
-0.000165675	0.99139		2.58e-06	-0.01016
-0.000165642	0.99228		2.584e-06	-0.00949
-0.000165609	0.99153		2.588e-06	-0.00993
-0.000165576	0.99016		2.592e-06	-0.00995
-0.000165543	0.99037		2.596e-06	-0.00972
-0.00016551	0.98911		2.6e-06	-0.01013
-0.000165477	0.98936		2.604e-06	-0.00885
-0.000165444	0.99029		2.608e-06	-0.00847
-0.000165411	0.9908		2.612e-06	-0.00733
-0.000165377	0.99333		2.616e-06	-0.00647
-0.000165344	0.99521		2.62e-06	-0.00699
-0.000165311	0.99763		2.624e-06	-0.00768
-0.000165278	0.99783		2.628e-06	-0.00779
-0.000165245	0.99811		2.632e-06	-0.00746
-0.000165212	1.00058		2.636e-06	-0.00782
-0.000165179	0.99664		2.64e-06	-0.00744
-0.000165146	0.99551		2.644e-06	-0.00703
-0.000165113	0.99578		2.648e-06	-0.00716
-0.000165079	0.99569		2.652e-06	-0.00803
-0.000165046	0.99568		2.656e-06	-0.00866
-0.000165013	0.99646		2.66e-06	-0.00961
-0.00016498	0.9945		2.664e-06	-0.01082
-0.000164947	0.99476		2.668e-06	-0.01101
-0.000164914	0.99479		2.672e-06	-0.01101
-0.000164881	0.99289		2.676e-06	-0.0103
-0.000164848	0.99247		2.68e-06	-0.00906
-0.000164815	0.99084		2.684e-06	-0.00911
-0.000164781	0.99048		2.688e-06	-0.0087
-0.000164748	0.98841		2.692e-06	-0.00791
-0.000164715	0.98818		2.696e-06	-0.00884
-0.000164682	0.98835		2.7e-06	-0.01012
-0.000164649	0.98799		2.704e-06	-0.00789
-0.000164616	0.98666		2.708e-06	-0.00583
-0.000164583	0.9857		2.712e-06	-0.00372
-0.00016455	0.98728		2.716e-06	-0.00398
-0.000164517	0.9882		2.72e-06	-0.00453
-0.000164483	0.98738		2.724e-06	-0.000674693
-0.00016445	0.98745		2.728e-06	-0.000403448
-0.000164417	0.98555		2.732e-06	0.000817978
-0.000164384	0.98566		2.736e-06	0.00069761
-0.000164351	0.98695		2.74e-06	-0.000294769
-0.000164318	0.98785		2.744e-06	-0.000909458
-0.000164285	0.98854		2.748e-06	-0.000825849
-0.000164252	0.98799		2.752e-06	-0.000951195
-0.000164219	0.9881		2.756e-06	-0.00165
-0.000164185	0.98837		2.76e-06	-0.00341
-0.000164152	0.9869		2.764e-06	-0.00595
-0.000164119	0.98732		2.768e-06	-0.00806
-0.000164086	0.98639		2.772e-06	-0.00892
-0.000164053	0.98653		2.776e-06	-0.00988
-0.00016402	0.98725		2.78e-06	-0.01147
-0.000163987	0.98647		2.784e-06	-0.01294
-0.000163954	0.98567		2.788e-06	-0.01514
-0.000163921	0.98643		2.792e-06	-0.01618
-0.000163887	0.98699		2.796e-06	-0.01711
-0.000163854	0.98675		2.8e-06	-0.01828
-0.000163821	0.98725		2.804e-06	-0.01858
-0.000163788	0.98732		2.808e-06	-0.01931
-0.000163755	0.98799		2.812e-06	-0.01783
-0.000163722	0.98871		2.816e-06	-0.01569
-0.000163689	0.98913		2.82e-06	-0.01383
-0.000163656	0.98967		2.824e-06	-0.01018
-0.000163623	0.98888		2.828e-06	-0.00829
-0.000163589	0.98977		2.832e-06	-0.00603
-0.000163556	0.98976		2.836e-06	-0.00393
-0.000163523	0.98837		2.84e-06	-0.00211
-0.00016349	0.99115		2.844e-06	-0.00145
-0.000163457	0.9937		2.848e-06	-0.00024348
-0.000163424	0.99408		2.852e-06	0.0016
-0.000163391	0.99575		2.856e-06	0.00332
-0.000163358	0.9966		2.86e-06	0.00533
-0.000163325	0.99739		2.864e-06	0.00664
-0.000163291	0.99846		2.868e-06	0.00799
-0.000163258	0.99651		2.872e-06	0.00978
-0.000163225	0.99531		2.876e-06	0.01001
-0.000163192	0.99593		2.88e-06	0.01049
-0.000163159	0.99678		2.884e-06	0.00996
-0.000163126	0.99882		2.888e-06	0.00957
-0.000163093	0.99962		2.892e-06	0.00863
-0.00016306	0.99933		2.896e-06	0.00635
-0.000163026	0.99603		2.9e-06	0.00682
-0.000162993	0.99497		2.904e-06	0.00787
-0.00016296	0.99572		2.908e-06	0.00683
-0.000162927	0.99716		2.912e-06	0.00489
-0.000162894	0.99372		2.916e-06	0.00208
-0.000162861	0.98989		2.92e-06	0.000844742
-0.000162828	0.98849		2.924e-06	0.00399
-0.000162795	0.99174		2.928e-06	0.0026
-0.000162762	0.99097		2.932e-06	0.00246
-0.000162728	0.98994		2.936e-06	0.00311
-0.000162695	0.99084		2.94e-06	0.00407
-0.000162662	0.9901		2.944e-06	0.00484
-0.000162629	0.99018		2.948e-06	0.00569
-0.000162596	0.98831		2.952e-06	0.00561
-0.000162563	0.98847		2.956e-06	0.00492
-0.00016253	0.9867		2.96e-06	0.00485
-0.000162497	0.98448		2.964e-06	0.00441
-0.000162464	0.98278		2.968e-06	0.00485
-0.00016243	0.9823		2.972e-06	0.00556
-0.000162397	0.98243		2.976e-06	0.00634
-0.000162364	0.98293		2.98e-06	0.00767
-0.000162331	0.98277		2.984e-06	0.00773
-0.000162298	0.98372		2.988e-06	0.00695
-0.000162265	0.98556		2.992e-06	0.00622
-0.000162232	0.98599		2.996e-06	0.00558
-0.000162199	0.98529		3e-06	0.00393
-0.000162166	0.98478		3.004e-06	0.00273
-0.000162132	0.9835		3.008e-06	0.00236
-0.000162099	0.98271		3.012e-06	0.00287
-0.000162066	0.9815		3.016e-06	0.00237
-0.000162033	0.98184		3.02e-06	0.00277
-0.000162	0.98133		3.024e-06	0.00417
-0.000161967	0.98048		3.028e-06	0.00352
-0.000161934	0.98218		3.032e-06	0.00415
-0.000161901	0.98239		3.036e-06	0.00344
-0.000161868	0.9842		3.04e-06	0.00234
-0.000161834	0.98711		3.044e-06	0.0009163
-0.000161801	0.98692		3.048e-06	0.00105
-0.000161768	0.98712		3.052e-06	0.00025758
-0.000161735	0.98732		3.056e-06	-0.00119
-0.000161702	0.9868		3.06e-06	-0.00087789
-0.000161669	0.98592		3.064e-06	-0.00204
-0.000161636	0.98568		3.068e-06	-0.00289
-0.000161603	0.98498		3.072e-06	-0.00349
-0.00016157	0.98649		3.076e-06	-0.00463
-0.000161536	0.98965		3.08e-06	-0.00442
-0.000161503	0.99194		3.084e-06	-0.00581
-0.00016147	0.99337		3.088e-06	-0.00569
-0.000161437	0.99306		3.092e-06	-0.00557
-0.000161404	0.99126		3.096e-06	-0.00655
-0.000161371	0.98919		3.1e-06	-0.00532
-0.000161338	0.98962		3.104e-06	-0.00685
-0.000161305	0.99073		3.108e-06	-0.00808
-0.000161272	0.99014		3.112e-06	-0.00776
-0.000161238	0.98512		3.116e-06	-0.00675
-0.000161205	0.98542		3.12e-06	-0.00688
-0.000161172	0.98886		3.124e-06	-0.00553
-0.000161139	0.99201		3.128e-06	-0.00557
-0.000161106	0.98989		3.132e-06	-0.0056
-0.000161073	0.98973		3.136e-06	-0.00439
-0.00016104	0.99157		3.14e-06	-0.00343
-0.000161007	0.99139		3.144e-06	-0.00333
-0.000160974	0.99212		3.148e-06	-0.00218
-0.00016094	0.99222		3.152e-06	-0.00223
-0.000160907	0.99197		3.156e-06	-0.00223
-0.000160874	0.99227		3.16e-06	-0.00323
-0.000160841	0.99129		3.164e-06	-0.00344
-0.000160808	0.99189		3.168e-06	-0.00278
-0.000160775	0.99348		3.172e-06	-0.00245
-0.000160742	0.9948		3.176e-06	-0.000990477
-0.000160709	0.99529		3.18e-06	-0.00042143
-0.000160675	0.99547		3.184e-06	-0.000595719
-0.000160642	0.99634		3.188e-06	-0.000133538
-0.000160609	0.9971		3.192e-06	-0.000837765
-0.000160576	0.99664		3.196e-06	-0.000530121
-0.000160543	0.9966		3.2e-06	-0.000405736
-0.00016051	0.99659		3.204e-06	0.00127
-0.000160477	0.99661		3.208e-06	0.00139
-0.000160444	0.99538		3.212e-06	0.000884531
-0.000160411	0.99467		3.216e-06	-4.21094e-05
-0.000160377	0.9948		3.22e-06	0.00116
-0.000160344	0.99527		3.224e-06	0.00195
-0.000160311	0.99521		3.228e-06	0.00192
-0.000160278	0.99675		3.232e-06	0.00187
-0.000160245	0.99685		3.236e-06	0.00169
-0.000160212	0.99768		3.24e-06	0.00184
-0.000160179	0.99606		3.244e-06	0.00133
-0.000160146	0.99459		3.248e-06	0.00147
-0.000160113	0.99326		3.252e-06	0.000582284
-0.000160079	0.99126		3.256e-06	0.000882488
-0.000160046	0.99045		3.26e-06	0.00138
-0.000160013	0.99006		3.264e-06	0.00108
-0.00015998	0.99062		3.268e-06	0.00113
-0.000159947	0.99092		3.272e-06	0.0012
-0.000159914	0.99115		3.276e-06	0.000923952
-0.000159881	0.99161		3.28e-06	0.000403865
-0.000159848	0.99083		3.284e-06	-0.00216
-0.000159815	0.99049		3.288e-06	-0.0011
-0.000159781	0.99022		3.292e-06	-0.0025
-0.000159748	0.989		3.296e-06	-0.00292
-0.000159715	0.98611		3.3e-06	-0.00327
-0.000159682	0.98474		3.304e-06	-0.00478
-0.000159649	0.98495		3.308e-06	-0.00464
-0.000159616	0.98533		3.312e-06	-0.00509
-0.000159583	0.98494		3.316e-06	-0.00522
-0.00015955	0.98477		3.32e-06	-0.00549
-0.000159517	0.98538		3.324e-06	-0.00485
-0.000159483	0.98552		3.328e-06	-0.00495
-0.00015945	0.98521		3.332e-06	-0.00399
-0.000159417	0.98429		3.336e-06	-0.00307
-0.000159384	0.98371		3.34e-06	-0.0019
-0.000159351	0.98328		3.344e-06	-0.000217013
-0.000159318	0.98407		3.348e-06	0.000433079
-0.000159285	0.98434		3.352e-06	0.000795593
-0.000159252	0.98485		3.356e-06	0.00129
-0.000159219	0.98976		3.36e-06	0.00184
-0.000159185	0.98802		3.364e-06	0.00317
-0.000159152	0.99373		3.368e-06	0.0028
-0.000159119	0.9907		3.372e-06	0.00266
-0.000159086	0.98984		3.376e-06	0.00288
-0.000159053	0.98823		3.38e-06	0.00297
-0.00015902	0.98862		3.384e-06	0.00329
-0.000158987	0.98861		3.388e-06	0.00395
-0.000158954	0.98784		3.392e-06	0.00352
-0.000158921	0.98793		3.396e-06	0.00444
-0.000158887	0.98851		3.4e-06	0.00555
-0.000158854	0.98888		3.404e-06	0.00682
-0.000158821	0.9899		3.408e-06	0.00629
-0.000158788	0.98975		3.412e-06	0.00675
-0.000158755	0.99053		3.416e-06	0.00775
-0.000158722	0.99221		3.42e-06	0.00765
-0.000158689	0.99382		3.424e-06	0.00777
-0.000158656	0.99377		3.428e-06	0.00763
-0.000158623	0.99406		3.432e-06	0.00831
-0.000158589	0.99385		3.436e-06	0.00942
-0.000158556	0.99428		3.44e-06	0.00831
-0.000158523	0.99389		3.444e-06	0.00835
-0.00015849	0.99418		3.448e-06	0.00601
-0.000158457	0.99478		3.452e-06	0.00582
-0.000158424	0.99415		3.456e-06	0.00454
-0.000158391	0.99566		3.46e-06	0.00508
-0.000158358	0.99573		3.464e-06	0.00703
-0.000158325	0.99526		3.468e-06	0.00748
-0.000158291	0.99538		3.472e-06	0.0073
-0.000158258	0.99518		3.476e-06	0.00823
-0.000158225	0.99421		3.48e-06	0.00815
-0.000158192	0.99357		3.484e-06	0.0074
-0.000158159	0.99376		3.488e-06	0.00763
-0.000158126	0.99341		3.492e-06	0.00595
-0.000158093	0.99112		3.496e-06	0.00665
-0.00015806	0.98879		3.5e-06	0.00472
-0.000158026	0.98735		3.504e-06	0.00419
-0.000157993	0.98888		3.508e-06	0.00361
-0.00015796	0.99129		3.512e-06	0.00188
-0.000157927	0.99182		3.516e-06	0.0026
-0.000157894	0.99045		3.52e-06	0.00149
-0.000157861	0.98968		3.524e-06	0.00114
-0.000157828	0.98757		3.528e-06	0.000996777
-0.000157795	0.986		3.532e-06	0.00139
-0.000157762	0.98487		3.536e-06	0.0037
-0.000157728	0.98312		3.54e-06	0.0038
-0.000157695	0.98297		3.544e-06	0.00322
-0.000157662	0.98126		3.548e-06	0.00196
-0.000157629	0.98147		3.552e-06	0.00164
-0.000157596	0.98407		3.556e-06	0.00139
-0.000157563	0.98756		3.56e-06	0.00245
-0.00015753	0.98759		3.564e-06	0.00179
-0.000157497	0.99038		3.568e-06	0.00117
-0.000157464	0.98399		3.572e-06	0.000738397
-0.00015743	0.98384		3.576e-06	0.000931786
-0.000157397	0.98229		3.58e-06	0.0011
-0.000157364	0.98147		3.584e-06	0.000599576
-0.000157331	0.97958		3.588e-06	0.00109
-0.000157298	0.97921		3.592e-06	0.000955392
-0.000157265	0.98011		3.596e-06	0.00208
-0.000157232	0.9815		3.6e-06	0.00264
-0.000157199	0.98456		3.604e-06	0.00259
-0.000157166	0.98724		3.608e-06	0.00306
-0.000157132	0.98629		3.612e-06	0.0037
-0.000157099	0.98523		3.616e-06	0.00411
-0.000157066	0.98489		3.62e-06	0.00346
-0.000157033	0.98348		3.624e-06	0.00536
-0.000157	0.98232		3.628e-06	0.00285
-0.000156967	0.98251		3.632e-06	0.00349
-0.000156934	0.98236		3.636e-06	0.00534
-0.000156901	0.98394		3.64e-06	7.07468e-05
-0.000156868	0.98576		3.644e-06	-0.000588004
-0.000156834	0.98759		3.648e-06	-0.00111
-0.000156801	0.98958		3.652e-06	-0.00103
-0.000156768	0.99065		3.656e-06	-0.00237
-0.000156735	0.99284		3.66e-06	-0.00126
-0.000156702	0.99157		3.664e-06	-0.000601308
-0.000156669	0.99215		3.668e-06	-0.000483825
-0.000156636	0.99313		3.672e-06	-0.000109233
-0.000156603	0.9928		3.676e-06	0.00301
-0.00015657	0.99318		3.68e-06	0.00288
-0.000156536	0.99352		3.684e-06	0.00161
-0.000156503	0.9938		3.688e-06	-0.000317018
-0.00015647	0.99403		3.692e-06	-0.000756792
-0.000156437	0.99246		3.696e-06	-0.00177
-0.000156404	0.99237		3.7e-06	-0.00303
-0.000156371	0.99374		3.704e-06	-0.00407
-0.000156338	0.99687		3.708e-06	-0.00467
-0.000156305	0.99802		3.712e-06	-0.00598
-0.000156272	0.99666		3.716e-06	-0.00689
-0.000156238	0.99488		3.72e-06	-0.00657
-0.000156205	0.99394		3.724e-06	-0.00628
-0.000156172	0.99427		3.728e-06	-0.00565
-0.000156139	0.99384		3.732e-06	-0.00437
-0.000156106	0.99257		3.736e-06	-0.00299
-0.000156073	0.99074		3.74e-06	-0.00532
-0.00015604	0.99035		3.744e-06	-0.00621
-0.000156007	0.9901		3.748e-06	-0.00734
-0.000155974	0.99257		3.752e-06	-0.00711
-0.00015594	0.99352		3.756e-06	-0.00688
-0.000155907	0.99444		3.76e-06	-0.00594
-0.000155874	0.99388		3.764e-06	-0.00616
-0.000155841	0.99153		3.768e-06	-0.0059
-0.000155808	0.98943		3.772e-06	-0.00544
-0.000155775	0.98749		3.776e-06	-0.00416
-0.000155742	0.98677		3.78e-06	-0.00371
-0.000155709	0.98487		3.784e-06	-0.00355
-0.000155675	0.98571		3.788e-06	-0.00342
-0.000155642	0.98718		3.792e-06	-0.00293
-0.000155609	0.98995		3.796e-06	-0.0014
-0.000155576	0.99174		3.8e-06	-0.000154559
-0.000155543	0.99307		3.804e-06	-0.000291539
-0.00015551	0.99263		3.808e-06	0.00078588
-0.000155477	0.98968		3.812e-06	0.000831708
-0.000155444	0.98725		3.816e-06	0.00143
-0.000155411	0.98643		3.82e-06	0.00149
-0.000155377	0.98465		3.824e-06	0.000881848
-0.000155344	0.98209		3.828e-06	-0.00212
-0.000155311	0.98074		3.832e-06	-0.000367941
-0.000155278	0.98402		3.836e-06	-0.00015775
-0.000155245	0.98682		3.84e-06	-0.00356
-0.000155212	0.98804		3.844e-06	-0.00191
-0.000155179	0.98878		3.848e-06	-0.00236
-0.000155146	0.98888		3.852e-06	-0.00476
-0.000155113	0.98959		3.856e-06	-0.00434
-0.000155079	0.98964		3.86e-06	-0.00469
-0.000155046	0.98837		3.864e-06	-0.00389
-0.000155013	0.98959		3.868e-06	-0.00218
-0.00015498	0.98912		3.872e-06	-0.00115
-0.000154947	0.98753		3.876e-06	0.000416184
-0.000154914	0.98744		3.88e-06	-0.000378469
-0.000154881	0.98776		3.884e-06	-0.00127
-0.000154848	0.98801		3.888e-06	-0.00182
-0.000154815	0.98726		3.892e-06	-0.00207
-0.000154781	0.98523		3.896e-06	-0.00313
-0.000154748	0.98405		3.9e-06	-0.00317
-0.000154715	0.98258		3.904e-06	-0.00347
-0.000154682	0.98076		3.908e-06	-0.00372
-0.000154649	0.98092		3.912e-06	-0.00397
-0.000154616	0.98044		3.916e-06	-0.00249
-0.000154583	0.98114		3.92e-06	-0.000131897
-0.00015455	0.98106		3.924e-06	-0.000929492
-0.000154517	0.98143		3.928e-06	-0.000166416
-0.000154483	0.9793		3.932e-06	-0.000172618
-0.00015445	0.97796		3.936e-06	8.61632e-05
-0.000154417	0.97842		3.94e-06	-0.000402358
-0.000154384	0.97848		3.944e-06	-0.000353439
-0.000154351	0.97903		3.948e-06	-0.000458323
-0.000154318	0.97866		3.952e-06	0.00052425
-0.000154285	0.97932		3.956e-06	0.00105
-0.000154252	0.97884		3.96e-06	0.00205
-0.000154219	0.97756		3.964e-06	0.00289
-0.000154185	0.97744		3.968e-06	0.00356
-0.000154152	0.97736		3.972e-06	0.00383
-0.000154119	0.97754		3.976e-06	0.00424
-0.000154086	0.97861		3.98e-06	0.00408
-0.000154053	0.97834		3.984e-06	0.00346
-0.00015402	0.98032		3.988e-06	0.00189
-0.000153987	0.98114		3.992e-06	0.00218
-0.000153954	0.98299		3.996e-06	0.00344
-0.000153921	0.98248		4e-06	0.00354
-0.000153887	0.98223		4.004e-06	0.003
-0.000153854	0.98337		4.008e-06	0.00349
-0.000153821	0.98335		4.012e-06	0.00386
-0.000153788	0.98224		4.016e-06	0.00389
-0.000153755	0.98261		4.02e-06	0.00324
-0.000153722	0.9809		4.024e-06	0.00325
-0.000153689	0.98034		4.028e-06	0.0036
-0.000153656	0.98249		4.032e-06	0.00382
-0.000153623	0.98606		4.036e-06	0.00378
-0.000153589	0.98607		4.04e-06	0.00418
-0.000153556	0.98692		4.044e-06	0.00335
-0.000153523	0.98759		4.048e-06	0.00284
-0.00015349	0.9876		4.052e-06	0.00416
-0.000153457	0.98903		4.056e-06	0.00559
-0.000153424	0.99069		4.06e-06	0.006
-0.000153391	0.99123		4.064e-06	0.00697
-0.000153358	0.99167		4.068e-06	0.00728
-0.000153325	0.99138		4.072e-06	0.00724
-0.000153291	0.99076		4.076e-06	0.00625
-0.000153258	0.99221		4.08e-06	0.00528
-0.000153225	0.99247		4.084e-06	0.00467
-0.000153192	0.99052		4.088e-06	0.004
-0.000153159	0.9894		4.092e-06	0.00272
-0.000153126	0.98846		4.096e-06	0.00243
-0.000153093	0.98705		4.1e-06	0.00226
-0.00015306	0.9853		4.104e-06	0.00131
-0.000153026	0.9837		4.108e-06	0.00111
-0.000152993	0.9848		4.112e-06	0.00062509
-0.00015296	0.98383		4.116e-06	0.000562857
-0.000152927	0.98292		4.12e-06	-0.000687306
-0.000152894	0.98171		4.124e-06	-0.0023
-0.000152861	0.9808		4.128e-06	-0.00323
-0.000152828	0.97971		4.132e-06	-0.0045
-0.000152795	0.97882		4.136e-06	-0.00467
-0.000152762	0.97972		4.14e-06	-0.00501
-0.000152728	0.97792		4.144e-06	-0.00498
-0.000152695	0.97749		4.148e-06	-0.0049
-0.000152662	0.97741		4.152e-06	-0.004
-0.000152629	0.97745		4.156e-06	-0.00241
-0.000152596	0.97661		4.16e-06	-0.00167
-0.000152563	0.97696		4.164e-06	-0.00116
-0.00015253	0.97665		4.168e-06	-0.00103
-0.000152497	0.97657		4.172e-06	-0.000867211
-0.000152464	0.97695		4.176e-06	-0.00117
-0.00015243	0.97795		4.18e-06	-0.00201
-0.000152397	0.97789		4.184e-06	-0.00287
-0.000152364	0.97841		4.188e-06	-0.00476
-0.000152331	0.97951		4.192e-06	-0.00455
-0.000152298	0.98047		4.196e-06	-0.00208
-0.000152265	0.98044		4.2e-06	-0.000360613
-0.000152232	0.98043		4.204e-06	-0.000557777
-0.000152199	0.9824		4.208e-06	-0.00182
-0.000152166	0.98238		4.212e-06	-0.00266
-0.000152132	0.98247		4.216e-06	-0.00379
-0.000152099	0.98233		4.22e-06	-0.00408
-0.000152066	0.98192		4.224e-06	-0.00196
-0.000152033	0.9828		4.228e-06	-0.00311
-0.000152	0.98264		4.232e-06	-0.0047
-0.000151967	0.98245		4.236e-06	-0.00472
-0.000151934	0.98354		4.24e-06	-0.00444
-0.000151901	0.9847		4.244e-06	-0.00341
-0.000151868	0.98539		4.248e-06	-0.00283
-0.000151834	0.98558		4.252e-06	-0.00171
-0.000151801	0.98688		4.256e-06	-0.000955082
-0.000151768	0.98739		4.26e-06	-0.000543884
-0.000151735	0.98699		4.264e-06	1.81252e-05
-0.000151702	0.98664		4.268e-06	0.000456386
-0.000151669	0.98586		4.272e-06	0.000516271
-0.000151636	0.98645		4.276e-06	-0.00146
-0.000151603	0.98659		4.28e-06	-0.00169
-0.00015157	0.98466		4.284e-06	-0.00147
-0.000151536	0.98622		4.288e-06	-0.00189
-0.000151503	0.98821		4.292e-06	-0.0018
-0.00015147	0.9874		4.296e-06	-0.00171
-0.000151437	0.98651		4.3e-06	-0.00189
-0.000151404	0.98721		4.304e-06	-0.00179
-0.000151371	0.98706		4.308e-06	-0.00133
-0.000151338	0.98792		4.312e-06	-0.00315
-0.000151305	0.98734		4.316e-06	-0.00426
-0.000151272	0.98644		4.32e-06	-0.00753
-0.000151238	0.98605		4.324e-06	-0.00895
-0.000151205	0.9854		4.328e-06	-0.01047
-0.000151172	0.98523		4.332e-06	-0.01111
-0.000151139	0.98535		4.336e-06	-0.01153
-0.000151106	0.98541		4.34e-06	-0.01176
-0.000151073	0.98401		4.344e-06	-0.01272
-0.00015104	0.98432		4.348e-06	-0.01316
-0.000151007	0.9841		4.352e-06	-0.01253
-0.000150974	0.98428		4.356e-06	-0.01187
-0.00015094	0.984		4.36e-06	-0.01166
-0.000150907	0.9832		4.364e-06	-0.01084
-0.000150874	0.98167		4.368e-06	-0.01004
-0.000150841	0.98103		4.372e-06	-0.00939
-0.000150808	0.98006		4.376e-06	-0.0094
-0.000150775	0.97976		4.38e-06	-0.00856
-0.000150742	0.9791		4.384e-06	-0.00826
-0.000150709	0.97894		4.388e-06	-0.00727
-0.000150675	0.97942		4.392e-06	-0.00456
-0.000150642	0.98032		4.396e-06	-0.00184
-0.000150609	0.98009		4.4e-06	-0.000966052
-0.000150576	0.97973		4.404e-06	-0.00219
-0.000150543	0.98005		4.408e-06	-0.00241
-0.00015051	0.97865		4.412e-06	-0.00172
-0.000150477	0.97789		4.416e-06	-0.000315033
-0.000150444	0.97654		4.42e-06	0.000920575
-0.000150411	0.97641		4.424e-06	0.00194
-0.000150377	0.97683		4.428e-06	-0.000319502
-0.000150344	0.97743		4.432e-06	-0.00117
-0.000150311	0.97783		4.436e-06	0.00082648
-0.000150278	0.97806		4.44e-06	0.000978995
-0.000150245	0.97946		4.444e-06	0.000964092
-0.000150212	0.9809		4.448e-06	0.000136614
-0.000150179	0.98164		4.452e-06	-0.000674617
-0.000150146	0.98218		4.456e-06	-0.0017
-0.000150113	0.98321		4.46e-06	-0.00268
-0.000150079	0.98327		4.464e-06	-0.00121
-0.000150046	0.98337		4.468e-06	-0.00129
-0.000150013	0.98537		4.472e-06	-0.00292
-0.00014998	0.98576		4.476e-06	-0.00372
-0.000149947	0.98523		4.48e-06	-0.00288
-0.000149914	0.985		4.484e-06	-0.00269
-0.000149881	0.98786		4.488e-06	-0.00295
-0.000149848	0.98723		4.492e-06	-0.00264
-0.000149815	0.9865		4.496e-06	-0.002
-0.000149781	0.98719		4.5e-06	-0.000477687
-0.000149748	0.98903		4.504e-06	0.000894997
-0.000149715	0.98864		4.508e-06	0.00165
-0.000149682	0.98808		4.512e-06	0.00198
-0.000149649	0.98643		4.516e-06	0.00268
-0.000149616	0.98648		4.52e-06	0.00358
-0.000149583	0.98645		4.524e-06	0.00594
-0.00014955	0.98654		4.528e-06	0.00614
-0.000149517	0.98656		4.532e-06	0.00749
-0.000149483	0.98746		4.536e-06	0.00778
-0.00014945	0.98809		4.54e-06	0.00857
-0.000149417	0.98782		4.544e-06	0.00904
-0.000149384	0.98877		4.548e-06	0.0093
-0.000149351	0.98932		4.552e-06	0.00895
-0.000149318	0.98974		4.556e-06	0.01139
-0.000149285	0.9897		4.56e-06	0.00936
-0.000149252	0.98985		4.564e-06	0.0118
-0.000149219	0.98912		4.568e-06	0.00825
-0.000149185	0.9881		4.572e-06	0.00751
-0.000149152	0.98889		4.576e-06	0.00927
-0.000149119	0.98836		4.58e-06	0.01041
-0.000149086	0.98875		4.584e-06	0.01207
-0.000149053	0.98864		4.588e-06	0.01418
-0.00014902	0.98961		4.592e-06	0.01366
-0.000148987	0.98936		4.596e-06	0.01134
-0.000148954	0.98908		4.6e-06	0.00981
-0.000148921	0.98913		4.604e-06	0.00729
-0.000148887	0.98863		4.608e-06	0.00307
-0.000148854	0.98782		4.612e-06	0.000780571
-0.000148821	0.98711		4.616e-06	-0.00145
-0.000148788	0.98797		4.62e-06	-0.00482
-0.000148755	0.98644		4.624e-06	-0.00658
-0.000148722	0.98643		4.628e-06	-0.0086
-0.000148689	0.98512		4.632e-06	-0.00985
-0.000148656	0.98169		4.636e-06	-0.01018
-0.000148623	0.97874		4.64e-06	-0.012
-0.000148589	0.9783		4.644e-06	-0.01314
-0.000148556	0.9808		4.648e-06	-0.01298
-0.000148523	0.98266		4.652e-06	-0.0141
-0.00014849	0.98443		4.656e-06	-0.01508
-0.000148457	0.98612		4.66e-06	-0.01439
-0.000148424	0.98592		4.664e-06	-0.01462
-0.000148391	0.98626		4.668e-06	-0.01411
-0.000148358	0.98746		4.672e-06	-0.01328
-0.000148325	0.98575		4.676e-06	-0.01032
-0.000148291	0.98542		4.68e-06	-0.00939
-0.000148258	0.98517		4.684e-06	-0.00826
-0.000148225	0.9875		4.688e-06	-0.00811
-0.000148192	0.98913		4.692e-06	-0.00714
-0.000148159	0.99109		4.696e-06	-0.00593
-0.000148126	0.9935		4.7e-06	-0.00455
-0.000148093	0.99321		4.704e-06	-0.00356
-0.00014806	0.99137		4.708e-06	-0.00196
-0.000148026	0.98946		4.712e-06	0.000438207
-0.000147993	0.98824		4.716e-06	0.00195
-0.00014796	0.98952		4.72e-06	0.00458
-0.000147927	0.98935		4.724e-06	0.00612
-0.000147894	0.98966		4.728e-06	0.00633
-0.000147861	0.98999		4.732e-06	0.00778
-0.000147828	0.99028		4.736e-06	0.00867
-0.000147795	0.99019		4.74e-06	0.00946
-0.000147762	0.98874		4.744e-06	0.00979
-0.000147728	0.98833		4.748e-06	0.00868
-0.000147695	0.98729		4.752e-06	0.00801
-0.000147662	0.983		4.756e-06	0.00813
-0.000147629	0.98137		4.76e-06	0.00379
-0.000147596	0.98528		4.764e-06	0.00374
-0.000147563	0.98544		4.768e-06	-0.0015
-0.00014753	0.98593		4.772e-06	-0.000238702
-0.000147497	0.98608		4.776e-06	0.00156
-0.000147464	0.98476		4.78e-06	0.00206
-0.00014743	0.98523		4.784e-06	0.0044
-0.000147397	0.98502		4.788e-06	0.00518
-0.000147364	0.98436		4.792e-06	0.0039
-0.000147331	0.98287		4.796e-06	0.00357
-0.000147298	0.98337		4.8e-06	0.00323
-0.000147265	0.98228		4.804e-06	0.0019
-0.000147232	0.98052		4.808e-06	-0.000604346
-0.000147199	0.9805		4.812e-06	-0.0011
-0.000147166	0.97956		4.816e-06	-0.000997742
-0.000147132	0.97865		4.82e-06	-0.00156
-0.000147099	0.97611		4.824e-06	-0.00184
-0.000147066	0.97408		4.828e-06	-0.00346
-0.000147033	0.97241		4.832e-06	-0.00381
-0.000147	0.96998		4.836e-06	-0.00488
-0.000146967	0.9687		4.84e-06	-0.00474
-0.000146934	0.97065		4.844e-06	-0.00502
-0.000146901	0.97368		4.848e-06	-0.00499
-0.000146868	0.97474		4.852e-06	-0.0053
-0.000146834	0.97426		4.856e-06	-0.00445
-0.000146801	0.97403		4.86e-06	-0.00386
-0.000146768	0.97297		4.864e-06	-0.00329
-0.000146735	0.97256		4.868e-06	-0.00157
-0.000146702	0.97284		4.872e-06	-0.0006294
-0.000146669	0.97343		4.876e-06	0.00136
-0.000146636	0.97498		4.88e-06	0.00278
-0.000146603	0.97609		4.884e-06	0.00439
-0.00014657	0.97997		4.888e-06	0.0046
-0.000146536	0.98225		4.892e-06	0.00433
-0.000146503	0.9844		4.896e-06	0.00348
-0.00014647	0.9858		4.9e-06	0.00297
-0.000146437	0.98533		4.904e-06	0.00237
-0.000146404	0.98583		4.908e-06	0.00185
-0.000146371	0.98519		4.912e-06	0.000822217
-0.000146338	0.98603		4.916e-06	-0.000354206
-0.000146305	0.98756		4.92e-06	-0.000819856
-0.000146272	0.98831		4.924e-06	-0.00261
-0.000146238	0.99063		4.928e-06	-0.00432
-0.000146205	0.9908		4.932e-06	-0.00547
-0.000146172	0.99269		4.936e-06	-0.00649
-0.000146139	0.99239		4.94e-06	-0.00702
-0.000146106	0.9906		4.944e-06	-0.00764
-0.000146073	0.98925		4.948e-06	-0.00879
-0.00014604	0.98715		4.952e-06	-0.01029
-0.000146007	0.98398		4.956e-06	-0.01133
-0.000145974	0.98595		4.96e-06	-0.01191
-0.00014594	0.99016		4.964e-06	-0.01247
-0.000145907	0.98779		4.968e-06	-0.0126
-0.000145874	0.98716		4.972e-06	-0.01267
-0.000145841	0.9868		4.976e-06	-0.01254
-0.000145808	0.98661		4.98e-06	-0.01148
-0.000145775	0.98747		4.984e-06	-0.01022
-0.000145742	0.98731		4.988e-06	-0.01046
-0.000145709	0.9866		4.992e-06	-0.00961
-0.000145675	0.98585		4.996e-06	-0.00798
-0.000145642	0.9852		5e-06	-0.00723
-0.000145609	0.98327		5.004e-06	-0.00601
-0.000145576	0.98289		5.008e-06	-0.00579
-0.000145543	0.98244		5.012e-06	-0.00421
-0.00014551	0.98082		5.016e-06	-0.00161
-0.000145477	0.981		5.02e-06	-0.00155
-0.000145444	0.98163		5.024e-06	-0.00156
-0.000145411	0.98087		5.028e-06	-0.00146
-0.000145377	0.98245		5.032e-06	-0.000594642
-0.000145344	0.98141		5.036e-06	-0.000693129
-0.000145311	0.98079		5.04e-06	-0.000229511
-0.000145278	0.98236		5.044e-06	-0.000866121
-0.000145245	0.98337		5.048e-06	-0.000376342
-0.000145212	0.98285		5.052e-06	0.00068648
-0.000145179	0.98314		5.056e-06	0.000283509
-0.000145146	0.98492		5.06e-06	-0.000622143
-0.000145113	0.98357		5.064e-06	-0.000653692
-0.000145079	0.98356		5.068e-06	-0.00166
-0.000145046	0.9842		5.072e-06	-3.06983e-05
-0.000145013	0.9852		5.076e-06	0.00134
-0.00014498	0.98581		5.08e-06	0.00251
-0.000144947	0.98577		5.084e-06	0.00243
-0.000144914	0.98825		5.088e-06	0.00202
-0.000144881	0.9887		5.092e-06	0.00128
-0.000144848	0.98966		5.096e-06	0.00146
-0.000144815	0.99141		5.1e-06	0.00215
-0.000144781	0.99265		5.104e-06	0.00277
-0.000144748	0.99271		5.108e-06	0.00263
-0.000144715	0.99234		5.112e-06	0.0022
-0.000144682	0.99315		5.116e-06	0.00229
-0.000144649	0.99305		5.12e-06	0.00184
-0.000144616	0.99335		5.124e-06	0.00178
-0.000144583	0.99447		5.128e-06	0.0026
-0.00014455	0.99462		5.132e-06	0.00256
-0.000144517	0.9975		5.136e-06	0.00322
-0.000144483	0.99858		5.14e-06	0.00358
-0.00014445	0.99991		5.144e-06	0.00259
-0.000144417	1.00108		5.148e-06	0.000969381
-0.000144384	0.99866		5.152e-06	-4.68905e-05
-0.000144351	0.99613		5.156e-06	-0.000360676
-0.000144318	0.993		5.16e-06	-0.000443711
-0.000144285	0.9913		5.164e-06	-0.000924062
-0.000144252	0.98981		5.168e-06	-0.00156
-0.000144219	0.99105		5.172e-06	-0.00217
-0.000144185	0.99249		5.176e-06	-0.00121
-0.000144152	0.99294		5.18e-06	-0.000204152
-0.000144119	0.99295		5.184e-06	-3.53385e-05
-0.000144086	0.99232		5.188e-06	0.000808197
-0.000144053	0.99039		5.192e-06	0.00193
-0.00014402	0.98704		5.196e-06	0.00185
-0.000143987	0.98379		5.2e-06	0.00245
-0.000143954	0.981		5.204e-06	0.00229
-0.000143921	0.97946		5.208e-06	0.00244
-0.000143887	0.97862		5.212e-06	0.00318
-0.000143854	0.97945		5.216e-06	0.00241
-0.000143821	0.98228		5.22e-06	0.00224
-0.000143788	0.98315		5.224e-06	0.00199
-0.000143755	0.98215		5.228e-06	0.00234
-0.000143722	0.9812		5.232e-06	0.00326
-0.000143689	0.98201		5.236e-06	0.00266
-0.000143656	0.97985		5.24e-06	0.00278
-0.000143623	0.98133		5.244e-06	0.00368
-0.000143589	0.97802		5.248e-06	0.00368
-0.000143556	0.97615		5.252e-06	0.00338
-0.000143523	0.97921		5.256e-06	0.0021
-0.00014349	0.98429		5.26e-06	0.00275
-0.000143457	0.98743		5.264e-06	0.00279
-0.000143424	0.9914		5.268e-06	0.00361
-0.000143391	0.99342		5.272e-06	0.00352
-0.000143358	0.99434		5.276e-06	0.0024
-0.000143325	0.99537		5.28e-06	0.00171
-0.000143291	0.99421		5.284e-06	0.000321506
-0.000143258	0.99415		5.288e-06	5.24561e-05
-0.000143225	0.99365		5.292e-06	0.00102
-0.000143192	0.99449		5.296e-06	0.000215628
-0.000143159	0.99808		5.3e-06	0.0001699
-0.000143126	1.00106		5.304e-06	0.000590401
-0.000143093	1.00292		5.308e-06	0.000574069
-0.00014306	1.00449		5.312e-06	0.00102
-0.000143026	1.00433		5.316e-06	0.00106
-0.000142993	1.00362		5.32e-06	0.00154
-0.00014296	1.00153		5.324e-06	0.00214
-0.000142927	0.9995		5.328e-06	0.00274
-0.000142894	0.99805		5.332e-06	0.00321
-0.000142861	0.99965		5.336e-06	0.00342
-0.000142828	1.00049		5.34e-06	0.00299
-0.000142795	1.00055		5.344e-06	0.00179
-0.000142762	0.99836		5.348e-06	0.000583443
-0.000142728	0.99471		5.352e-06	9.25327e-05
-0.000142695	0.99223		5.356e-06	-0.00174
-0.000142662	0.98948		5.36e-06	-0.00266
-0.000142629	0.98823		5.364e-06	-0.00456
-0.000142596	0.98707		5.368e-06	-0.00559
-0.000142563	0.98818		5.372e-06	-0.0057
-0.00014253	0.98676		5.376e-06	-0.00458
-0.000142497	0.98558		5.38e-06	-0.00411
-0.000142464	0.98364		5.384e-06	-0.00405
-0.00014243	0.98301		5.388e-06	-0.00374
-0.000142397	0.981		5.392e-06	-0.00502
-0.000142364	0.98011		5.396e-06	-0.00547
-0.000142331	0.98012		5.4e-06	-0.00506
-0.000142298	0.97924		5.404e-06	-0.00523
-0.000142265	0.9809		5.408e-06	-0.00458
-0.000142232	0.98289		5.412e-06	-0.00482
-0.000142199	0.98644		5.416e-06	-0.00481
-0.000142166	0.98919		5.42e-06	-0.00482
-0.000142132	0.98919		5.424e-06	-0.00408
-0.000142099	0.98948		5.428e-06	-0.002
-0.000142066	0.99023		5.432e-06	-0.0015
-0.000142033	0.99088		5.436e-06	-0.00113
-0.000142	0.9871		5.44e-06	-0.000138744
-0.000141967	0.98721		5.444e-06	0.000840085
-0.000141934	0.98392		5.448e-06	0.000400061
-0.000141901	0.98612		5.452e-06	0.00108
-0.000141868	0.9898		5.456e-06	0.00163
-0.000141834	0.99384		5.46e-06	0.00263
-0.000141801	0.99485		5.464e-06	0.00258
-0.000141768	0.99442		5.468e-06	0.00324
-0.000141735	0.99315		5.472e-06	0.00259
-0.000141702	0.99138		5.476e-06	0.00237
-0.000141669	0.98919		5.48e-06	0.00274
-0.000141636	0.98653		5.484e-06	0.0018
-0.000141603	0.98508		5.488e-06	0.00285
-0.00014157	0.9846		5.492e-06	0.00333
-0.000141536	0.98529		5.496e-06	-0.00157
-0.000141503	0.98672		5.5e-06	0.00238
-0.00014147	0.98736		5.504e-06	0.00143
-0.000141437	0.98706		5.508e-06	-0.000178853
-0.000141404	0.98639		5.512e-06	0.00035785
-0.000141371	0.98513		5.516e-06	-0.000956884
-0.000141338	0.98257		5.52e-06	-0.0017
-0.000141305	0.9792		5.524e-06	-0.00216
-0.000141272	0.97783		5.528e-06	-0.00272
-0.000141238	0.9774		5.532e-06	-0.00278
-0.000141205	0.97856		5.536e-06	-0.00238
-0.000141172	0.97916		5.54e-06	-0.00315
-0.000141139	0.98062		5.544e-06	-0.00416
-0.000141106	0.98051		5.548e-06	-0.00516
-0.000141073	0.98168		5.552e-06	-0.00643
-0.00014104	0.98268		5.556e-06	-0.00727
-0.000141007	0.9827		5.56e-06	-0.00738
-0.000140974	0.98269		5.564e-06	-0.00806
-0.00014094	0.98314		5.568e-06	-0.00725
-0.000140907	0.98365		5.572e-06	-0.00768
-0.000140874	0.98283		5.576e-06	-0.00651
-0.000140841	0.98395		5.58e-06	-0.00672
-0.000140808	0.98419		5.584e-06	-0.00727
-0.000140775	0.98426		5.588e-06	-0.00732
-0.000140742	0.98449		5.592e-06	-0.0075
-0.000140709	0.9844		5.596e-06	-0.00718
-0.000140675	0.98337		5.6e-06	-0.00653
-0.000140642	0.98252		5.604e-06	-0.00589
-0.000140609	0.98332		5.608e-06	-0.00591
-0.000140576	0.98232		5.612e-06	-0.00619
-0.000140543	0.98308		5.616e-06	-0.00667
-0.00014051	0.98256		5.62e-06	-0.00647
-0.000140477	0.98204		5.624e-06	-0.00554
-0.000140444	0.98304		5.628e-06	-0.00611
-0.000140411	0.98384		5.632e-06	-0.00786
-0.000140377	0.98416		5.636e-06	-0.0088
-0.000140344	0.98448		5.64e-06	-0.00977
-0.000140311	0.9859		5.644e-06	-0.01018
-0.000140278	0.98699		5.648e-06	-0.01065
-0.000140245	0.98773		5.652e-06	-0.01068
-0.000140212	0.98816		5.656e-06	-0.00985
-0.000140179	0.9879		5.66e-06	-0.00971
-0.000140146	0.98905		5.664e-06	-0.00904
-0.000140113	0.99		5.668e-06	-0.00759
-0.000140079	0.99045		5.672e-06	-0.00603
-0.000140046	0.9905		5.676e-06	-0.00477
-0.000140013	0.99166		5.68e-06	-0.00411
-0.00013998	0.99183		5.684e-06	-0.00303
-0.000139947	0.98858		5.688e-06	-0.00049345
-0.000139914	0.98939		5.692e-06	1.48125e-05
-0.000139881	0.98934		5.696e-06	-0.00131
-0.000139848	0.98823		5.7e-06	0.00159
-0.000139815	0.98833		5.704e-06	-0.00406
-0.000139781	0.9908		5.708e-06	-0.00581
-0.000139748	0.99156		5.712e-06	-0.00918
-0.000139715	0.99099		5.716e-06	-0.01517
-0.000139682	0.98972		5.72e-06	-0.02126
-0.000139649	0.98921		5.724e-06	-0.02785
-0.000139616	0.98865		5.728e-06	-0.03575
-0.000139583	0.98756		5.732e-06	-0.04464
-0.00013955	0.9867		5.736e-06	-0.05415
-0.000139517	0.98654		5.74e-06	-0.06633
-0.000139483	0.98474		5.744e-06	-0.07927
-0.00013945	0.98329		5.748e-06	-0.09114
-0.000139417	0.983		5.752e-06	-0.10379
-0.000139384	0.98193		5.756e-06	-0.11611
-0.000139351	0.98132		5.76e-06	-0.12978
-0.000139318	0.98135		5.764e-06	-0.14409
-0.000139285	0.98139		5.768e-06	-0.15814
-0.000139252	0.98122		5.772e-06	-0.17466
-0.000139219	0.98216		5.776e-06	-0.1891
-0.000139185	0.98247		5.78e-06	-0.20513
-0.000139152	0.9804		5.784e-06	-0.22
-0.000139119	0.97848		5.788e-06	-0.23471
-0.000139086	0.97823		5.792e-06	-0.24861
-0.000139053	0.97743		5.796e-06	-0.26193
-0.00013902	0.97856		5.8e-06	-0.27535
-0.000138987	0.97985		5.804e-06	-0.28893
-0.000138954	0.98046		5.808e-06	-0.30173
-0.000138921	0.97972		5.812e-06	-0.31469
-0.000138887	0.98001		5.816e-06	-0.32715
-0.000138854	0.9796		5.82e-06	-0.33883
-0.000138821	0.97939		5.824e-06	-0.35167
-0.000138788	0.97907		5.828e-06	-0.36304
-0.000138755	0.98005		5.832e-06	-0.37483
-0.000138722	0.98154		5.836e-06	-0.38601
-0.000138689	0.97958		5.84e-06	-0.3978
-0.000138656	0.9795		5.844e-06	-0.40905
-0.000138623	0.97938		5.848e-06	-0.41976
-0.000138589	0.98026		5.852e-06	-0.43099
-0.000138556	0.98138		5.856e-06	-0.44096
-0.000138523	0.98196		5.86e-06	-0.45202
-0.00013849	0.98451		5.864e-06	-0.4617
-0.000138457	0.98524		5.868e-06	-0.47137
-0.000138424	0.98593		5.872e-06	-0.4805
-0.000138391	0.98719		5.876e-06	-0.49049
-0.000138358	0.98641		5.88e-06	-0.49896
-0.000138325	0.98368		5.884e-06	-0.50646
-0.000138291	0.98222		5.888e-06	-0.51417
-0.000138258	0.98417		5.892e-06	-0.5217
-0.000138225	0.98489		5.896e-06	-0.52985
-0.000138192	0.98602		5.9e-06	-0.53753
-0.000138159	0.98903		5.904e-06	-0.54496
-0.000138126	0.99256		5.908e-06	-0.55121
-0.000138093	0.99299		5.912e-06	-0.55858
-0.00013806	0.99193		5.916e-06	-0.56565
-0.000138026	0.99229		5.92e-06	-0.57371
-0.000137993	0.99271		5.924e-06	-0.58027
-0.00013796	0.99238		5.928e-06	-0.58801
-0.000137927	0.9929		5.932e-06	-0.59472
-0.000137894	0.99377		5.936e-06	-0.60118
-0.000137861	0.99446		5.94e-06	-0.60807
-0.000137828	0.99505		5.944e-06	-0.6146
-0.000137795	0.99439		5.948e-06	-0.61998
-0.000137762	0.99347		5.952e-06	-0.62543
-0.000137728	0.99093		5.956e-06	-0.63042
-0.000137695	0.99		5.96e-06	-0.63566
-0.000137662	0.9892		5.964e-06	-0.64158
-0.000137629	0.98781		5.968e-06	-0.6478
-0.000137596	0.98798		5.972e-06	-0.65434
-0.000137563	0.98739		5.976e-06	-0.65876
-0.00013753	0.98492		5.98e-06	-0.66437
-0.000137497	0.98249		5.984e-06	-0.66945
-0.000137464	0.9821		5.988e-06	-0.67461
-0.00013743	0.9824		5.992e-06	-0.67963
-0.000137397	0.98264		5.996e-06	-0.68542
-0.000137364	0.98327		6e-06	-0.69209
-0.000137331	0.98307		6.004e-06	-0.69754
-0.000137298	0.9839		6.008e-06	-0.70269
-0.000137265	0.98276		6.012e-06	-0.70852
-0.000137232	0.98411		6.016e-06	-0.71381
-0.000137199	0.98507		6.02e-06	-0.71948
-0.000137166	0.98605		6.024e-06	-0.72435
-0.000137132	0.9871		6.028e-06	-0.72816
-0.000137099	0.98876		6.032e-06	-0.73194
-0.000137066	0.98853		6.036e-06	-0.73626
-0.000137033	0.98615		6.04e-06	-0.74102
-0.000137	0.98692		6.044e-06	-0.74531
-0.000136967	0.98692		6.048e-06	-0.74985
-0.000136934	0.98825		6.052e-06	-0.75458
-0.000136901	0.9893		6.056e-06	-0.75772
-0.000136868	0.98923		6.06e-06	-0.76157
-0.000136834	0.98945		6.064e-06	-0.76579
-0.000136801	0.98862		6.068e-06	-0.76976
-0.000136768	0.98825		6.072e-06	-0.77345
-0.000136735	0.98735		6.076e-06	-0.77743
-0.000136702	0.98559		6.08e-06	-0.78014
-0.000136669	0.98509		6.084e-06	-0.78392
-0.000136636	0.9854		6.088e-06	-0.78828
-0.000136603	0.98478		6.092e-06	-0.79106
-0.00013657	0.98554		6.096e-06	-0.79645
-0.000136536	0.98683		6.1e-06	-0.80061
-0.000136503	0.98706		6.104e-06	-0.8044
-0.00013647	0.98725		6.108e-06	-0.80766
-0.000136437	0.98747		6.112e-06	-0.81144
-0.000136404	0.9871		6.116e-06	-0.81696
-0.000136371	0.98772		6.12e-06	-0.82145
-0.000136338	0.98769		6.124e-06	-0.8246
-0.000136305	0.98841		6.128e-06	-0.82841
-0.000136272	0.98978		6.132e-06	-0.83124
-0.000136238	0.99093		6.136e-06	-0.83496
-0.000136205	0.99283		6.14e-06	-0.83827
-0.000136172	0.99305		6.144e-06	-0.84228
-0.000136139	0.99157		6.148e-06	-0.84673
-0.000136106	0.99509		6.152e-06	-0.85002
-0.000136073	0.99315		6.156e-06	-0.85347
-0.00013604	0.99297		6.16e-06	-0.85681
-0.000136007	0.99227		6.164e-06	-0.86067
-0.000135974	0.99306		6.168e-06	-0.86287
-0.00013594	0.99401		6.172e-06	-0.86505
-0.000135907	0.99337		6.176e-06	-0.867
-0.000135874	0.99281		6.18e-06	-0.87019
-0.000135841	0.99272		6.184e-06	-0.87264
-0.000135808	0.9932		6.188e-06	-0.87487
-0.000135775	0.99242		6.192e-06	-0.87822
-0.000135742	0.99206		6.196e-06	-0.88193
-0.000135709	0.99162		6.2e-06	-0.88438
-0.000135675	0.99185		6.204e-06	-0.88661
-0.000135642	0.99199		6.208e-06	-0.8893
-0.000135609	0.99024		6.212e-06	-0.89197
-0.000135576	0.99122		6.216e-06	-0.89424
-0.000135543	0.99111		6.22e-06	-0.89624
-0.00013551	0.99028		6.224e-06	-0.89718
-0.000135477	0.98952		6.228e-06	-0.89806
-0.000135444	0.98869		6.232e-06	-0.89862
-0.000135411	0.98843		6.236e-06	-0.90173
-0.000135377	0.98925		6.24e-06	-0.90375
-0.000135344	0.9895		6.244e-06	-0.90607
-0.000135311	0.98929		6.248e-06	-0.90805
-0.000135278	0.99023		6.252e-06	-0.91
-0.000135245	0.99131		6.256e-06	-0.91127
-0.000135212	0.99028		6.26e-06	-0.91307
-0.000135179	0.9898		6.264e-06	-0.91507
-0.000135146	0.9894		6.268e-06	-0.91615
-0.000135113	0.99045		6.272e-06	-0.91714
-0.000135079	0.98877		6.276e-06	-0.91839
-0.000135046	0.98879		6.28e-06	-0.9197
-0.000135013	0.98778		6.284e-06	-0.92154
-0.00013498	0.98685		6.288e-06	-0.92339
-0.000134947	0.98625		6.292e-06	-0.92414
-0.000134914	0.98683		6.296e-06	-0.92589
-0.000134881	0.98744		6.3e-06	-0.92703
-0.000134848	0.98623		6.304e-06	-0.92885
-0.000134815	0.98596		6.308e-06	-0.92994
-0.000134781	0.98726		6.312e-06	-0.93207
-0.000134748	0.98666		6.316e-06	-0.93411
-0.000134715	0.98676		6.32e-06	-0.93478
-0.000134682	0.98512		6.324e-06	-0.93647
-0.000134649	0.98696		6.328e-06	-0.93729
-0.000134616	0.98598		6.332e-06	-0.93869
-0.000134583	0.98651		6.336e-06	-0.9395
-0.00013455	0.98712		6.34e-06	-0.94083
-0.000134517	0.98596		6.344e-06	-0.94333
-0.000134483	0.98465		6.348e-06	-0.94602
-0.00013445	0.98426		6.352e-06	-0.94834
-0.000134417	0.98031		6.356e-06	-0.95037
-0.000134384	0.98125		6.36e-06	-0.95191
-0.000134351	0.98357		6.364e-06	-0.95334
-0.000134318	0.98593		6.368e-06	-0.95429
-0.000134285	0.9878		6.372e-06	-0.95718
-0.000134252	0.99017		6.376e-06	-0.95923
-0.000134219	0.9928		6.38e-06	-0.96003
-0.000134185	0.99515		6.384e-06	-0.96063
-0.000134152	0.99578		6.388e-06	-0.96211
-0.000134119	0.99729		6.392e-06	-0.9641
-0.000134086	0.99962		6.396e-06	-0.96461
-0.000134053	1.00027		6.4e-06	-0.96568
-0.00013402	1.00164		6.404e-06	-0.96685
-0.000133987	1.00209		6.408e-06	-0.96752
-0.000133954	1.00295		6.412e-06	-0.966
-0.000133921	1.00372		6.416e-06	-0.96437
-0.000133887	1.004		6.42e-06	-0.9636
-0.000133854	1.00329		6.424e-06	-0.96563
-0.000133821	1.00295		6.428e-06	-0.96618
-0.000133788	1.00289		6.432e-06	-0.96499
-0.000133755	1.002		6.436e-06	-0.96634
-0.000133722	0.99986		6.44e-06	-0.96776
-0.000133689	0.9973		6.444e-06	-0.96748
-0.000133656	0.99483		6.448e-06	-0.96683
-0.000133623	0.99328		6.452e-06	-0.96927
-0.000133589	0.99298		6.456e-06	-0.97055
-0.000133556	0.99201		6.46e-06	-0.97141
-0.000133523	0.99165		6.464e-06	-0.97076
-0.00013349	0.99095		6.468e-06	-0.97113
-0.000133457	0.98928		6.472e-06	-0.97104
-0.000133424	0.98576		6.476e-06	-0.97177
-0.000133391	0.98515		6.48e-06	-0.97275
-0.000133358	0.98361		6.484e-06	-0.97356
-0.000133325	0.98134		6.488e-06	-0.9728
-0.000133291	0.98314		6.492e-06	-0.97288
-0.000133258	0.9827		6.496e-06	-0.97164
-0.000133225	0.98228		6.5e-06	-0.97192
-0.000133192	0.98219		6.504e-06	-0.9726
-0.000133159	0.98329		6.508e-06	-0.97177
-0.000133126	0.98585		6.512e-06	-0.97331
-0.000133093	0.98853		6.516e-06	-0.97405
-0.00013306	0.99277		6.52e-06	-0.97466
-0.000133026	0.9941		6.524e-06	-0.97557
-0.000132993	0.995		6.528e-06	-0.977
-0.00013296	0.9931		6.532e-06	-0.977
-0.000132927	0.99361		6.536e-06	-0.97682
-0.000132894	0.99239		6.54e-06	-0.97661
-0.000132861	0.98816		6.544e-06	-0.97691
-0.000132828	0.98382		6.548e-06	-0.9766
-0.000132795	0.97967		6.552e-06	-0.9762
-0.000132762	0.97977		6.556e-06	-0.97601
-0.000132728	0.98056		6.56e-06	-0.97627
-0.000132695	0.98067		6.564e-06	-0.97652
-0.000132662	0.97979		6.568e-06	-0.97775
-0.000132629	0.98041		6.572e-06	-0.97881
-0.000132596	0.98039		6.576e-06	-0.97848
-0.000132563	0.97861		6.58e-06	-0.97775
-0.00013253	0.97694		6.584e-06	-0.97898
-0.000132497	0.97545		6.588e-06	-0.98049
-0.000132464	0.97539		6.592e-06	-0.98149
-0.00013243	0.97563		6.596e-06	-0.98267
-0.000132397	0.97584		6.6e-06	-0.98494
-0.000132364	0.97753		6.604e-06	-0.98648
-0.000132331	0.97621		6.608e-06	-0.987
-0.000132298	0.97799		6.612e-06	-0.98589
-0.000132265	0.98211		6.616e-06	-0.98683
-0.000132232	0.9857		6.62e-06	-0.98831
-0.000132199	0.98778		6.624e-06	-0.99204
-0.000132166	0.98849		6.628e-06	-0.99061
-0.000132132	0.98812		6.632e-06	-0.9895
-0.000132099	0.98842		6.636e-06	-0.99026
-0.000132066	0.98752		6.64e-06	-0.98965
-0.000132033	0.98473		6.644e-06	-0.98758
-0.000132	0.98569		6.648e-06	-0.98728
-0.000131967	0.98689		6.652e-06	-0.98906
-0.000131934	0.98791		6.656e-06	-0.98888
-0.000131901	0.98797		6.66e-06	-0.98964
-0.000131868	0.98669		6.664e-06	-0.9891
-0.000131834	0.98436		6.668e-06	-0.99033
-0.000131801	0.98136		6.672e-06	-0.99085
-0.000131768	0.97948		6.676e-06	-0.99211
-0.000131735	0.97808		6.68e-06	-0.9937
-0.000131702	0.97678		6.684e-06	-0.99359
-0.000131669	0.97418		6.688e-06	-0.99314
-0.000131636	0.97585		6.692e-06	-0.99297
-0.000131603	0.97248		6.696e-06	-0.99214
-0.00013157	0.97109		6.7e-06	-0.99178
-0.000131536	0.97086		6.704e-06	-0.99129
-0.000131503	0.9716		6.708e-06	-0.99139
-0.00013147	0.97282		6.712e-06	-0.99255
-0.000131437	0.97454		6.716e-06	-0.99376
-0.000131404	0.97529		6.72e-06	-0.9949
-0.000131371	0.97372		6.724e-06	-0.99637
-0.000131338	0.97233		6.728e-06	-0.99801
-0.000131305	0.97319		6.732e-06	-0.99826
-0.000131272	0.97473		6.736e-06	-0.99926
-0.000131238	0.9759		6.74e-06	-0.99996
-0.000131205	0.97623		6.744e-06	-1.00076
-0.000131172	0.97702		6.748e-06	-1.0009
-0.000131139	0.97814		6.752e-06	-1.00155
-0.000131106	0.98136		6.756e-06	-1.00163
-0.000131073	0.9832		6.76e-06	-1.0021
-0.00013104	0.98407		6.764e-06	-1.00155
-0.000131007	0.98493		6.768e-06	-1.00246
-0.000130974	0.98689		6.772e-06	-1.00196
-0.00013094	0.98579		6.776e-06	-1.00067
-0.000130907	0.98407		6.78e-06	-1.00095
-0.000130874	0.98442		6.784e-06	-1.0008
-0.000130841	0.98517		6.788e-06	-1.0001
-0.000130808	0.98482		6.792e-06	-0.99935
-0.000130775	0.98478		6.796e-06	-0.99943
-0.000130742	0.98502		6.8e-06	-0.99905
-0.000130709	0.98274		6.804e-06	-0.99904
-0.000130675	0.98063		6.808e-06	-0.99808
-0.000130642	0.9822		6.812e-06	-0.99755
-0.000130609	0.98422		6.816e-06	-0.99753
-0.000130576	0.98397		6.82e-06	-0.99769
-0.000130543	0.98321		6.824e-06	-0.99891
-0.00013051	0.98225		6.828e-06	-0.99656
-0.000130477	0.98202		6.832e-06	-0.99578
-0.000130444	0.98318		6.836e-06	-0.9941
-0.000130411	0.98279		6.84e-06	-0.99218
-0.000130377	0.98115		6.844e-06	-0.99101
-0.000130344	0.98341		6.848e-06	-0.98958
-0.000130311	0.98303		6.852e-06	-0.98891
-0.000130278	0.98213		6.856e-06	-0.98889
-0.000130245	0.98272		6.86e-06	-0.98923
-0.000130212	0.98245		6.864e-06	-0.98881
-0.000130179	0.98291		6.868e-06	-0.98877
-0.000130146	0.98281		6.872e-06	-0.98914
-0.000130113	0.98393		6.876e-06	-0.99003
-0.000130079	0.98477		6.88e-06	-0.99082
-0.000130046	0.9866		6.884e-06	-0.99118
-0.000130013	0.98666		6.888e-06	-0.99151
-0.00012998	0.98771		6.892e-06	-0.9915
-0.000129947	0.98805		6.896e-06	-0.99048
-0.000129914	0.98843		6.9e-06	-0.98951
-0.000129881	0.98941		6.904e-06	-0.98956
-0.000129848	0.99017		6.908e-06	-0.99109
-0.000129815	0.99027		6.912e-06	-0.99202
-0.000129781	0.99057		6.916e-06	-0.99286
-0.000129748	0.9895		6.92e-06	-0.99168
-0.000129715	0.98804		6.924e-06	-0.99066
-0.000129682	0.98752		6.928e-06	-0.98987
-0.000129649	0.98689		6.932e-06	-0.98853
-0.000129616	0.98652		6.936e-06	-0.98729
-0.000129583	0.98686		6.94e-06	-0.98511
-0.00012955	0.98675		6.944e-06	-0.98345
-0.000129517	0.98683		6.948e-06	-0.98196
-0.000129483	0.98719		6.952e-06	-0.98006
-0.00012945	0.98705		6.956e-06	-0.97857
-0.000129417	0.98772		6.96e-06	-0.97747
-0.000129384	0.9861		6.964e-06	-0.97576
-0.000129351	0.98706		6.968e-06	-0.97566
-0.000129318	0.98834		6.972e-06	-0.97481
-0.000129285	0.98765		6.976e-06	-0.97396
-0.000129252	0.98908		6.98e-06	-0.97419
-0.000129219	0.98997		6.984e-06	-0.97363
-0.000129185	0.9903		6.988e-06	-0.97331
-0.000129152	0.99054		6.992e-06	-0.97252
-0.000129119	0.99058		6.996e-06	-0.97243
-0.000129086	0.99116		7e-06	-0.97168
-0.000129053	0.99029		7.004e-06	-0.97236
-0.00012902	0.9909		7.008e-06	-0.97243
-0.000128987	0.99046		7.012e-06	-0.97314
-0.000128954	0.99122		7.016e-06	-0.97317
-0.000128921	0.99128		7.02e-06	-0.97337
-0.000128887	0.99046		7.024e-06	-0.97331
-0.000128854	0.98996		7.028e-06	-0.97327
-0.000128821	0.98928		7.032e-06	-0.97476
-0.000128788	0.989		7.036e-06	-0.97427
-0.000128755	0.98825		7.04e-06	-0.97428
-0.000128722	0.98586		7.044e-06	-0.975
-0.000128689	0.98431		7.048e-06	-0.97498
-0.000128656	0.98255		7.052e-06	-0.97521
-0.000128623	0.98227		7.056e-06	-0.97588
-0.000128589	0.98356		7.06e-06	-0.97566
-0.000128556	0.98369		7.064e-06	-0.97623
-0.000128523	0.98319		7.068e-06	-0.97582
-0.00012849	0.9834		7.072e-06	-0.97605
-0.000128457	0.983		7.076e-06	-0.97739
-0.000128424	0.97979		7.08e-06	-0.97786
-0.000128391	0.97828		7.084e-06	-0.97803
-0.000128358	0.97756		7.088e-06	-0.97765
-0.000128325	0.97675		7.092e-06	-0.97779
-0.000128291	0.97725		7.096e-06	-0.97658
-0.000128258	0.9776		7.1e-06	-0.97784
-0.000128225	0.9796		7.104e-06	-0.98005
-0.000128192	0.98007		7.108e-06	-0.98313
-0.000128159	0.98195		7.112e-06	-0.98334
-0.000128126	0.9834		7.116e-06	-0.98322
-0.000128093	0.98328		7.12e-06	-0.98283
-0.00012806	0.98355		7.124e-06	-0.98268
-0.000128026	0.98411		7.128e-06	-0.98182
-0.000127993	0.98385		7.132e-06	-0.98155
-0.00012796	0.9842		7.136e-06	-0.98175
-0.000127927	0.98466		7.14e-06	-0.98099
-0.000127894	0.98462		7.144e-06	-0.98089
-0.000127861	0.98461		7.148e-06	-0.98216
-0.000127828	0.98361		7.152e-06	-0.9825
-0.000127795	0.9829		7.156e-06	-0.98159
-0.000127762	0.98235		7.16e-06	-0.9803
-0.000127728	0.98073		7.164e-06	-0.98025
-0.000127695	0.9815		7.168e-06	-0.98067
-0.000127662	0.98066		7.172e-06	-0.98068
-0.000127629	0.97999		7.176e-06	-0.9796
-0.000127596	0.97917		7.18e-06	-0.97933
-0.000127563	0.97887		7.184e-06	-0.97896
-0.00012753	0.97645		7.188e-06	-0.97894
-0.000127497	0.97346		7.192e-06	-0.97785
-0.000127464	0.97107		7.196e-06	-0.9787
-0.00012743	0.9703		7.2e-06	-0.97884
-0.000127397	0.97377		7.204e-06	-0.97902
-0.000127364	0.97735		7.208e-06	-0.97893
-0.000127331	0.97795		7.212e-06	-0.98008
-0.000127298	0.97788		7.216e-06	-0.98074
-0.000127265	0.97667		7.22e-06	-0.98078
-0.000127232	0.97542		7.224e-06	-0.9807
-0.000127199	0.97678		7.228e-06	-0.98255
-0.000127166	0.97777		7.232e-06	-0.98339
-0.000127132	0.97826		7.236e-06	-0.98363
-0.000127099	0.97882		7.24e-06	-0.98456
-0.000127066	0.97795		7.244e-06	-0.98563
-0.000127033	0.97826		7.248e-06	-0.98545
-0.000127	0.97972		7.252e-06	-0.98551
-0.000126967	0.98225		7.256e-06	-0.98519
-0.000126934	0.98424		7.26e-06	-0.98519
-0.000126901	0.98462		7.264e-06	-0.98586
-0.000126868	0.98469		7.268e-06	-0.98474
-0.000126834	0.98506		7.272e-06	-0.98451
-0.000126801	0.9826		7.276e-06	-0.98565
-0.000126768	0.97814		7.28e-06	-0.98557
-0.000126735	0.97945		7.284e-06	-0.98499
-0.000126702	0.98073		7.288e-06	-0.9853
-0.000126669	0.98045		7.292e-06	-0.98565
-0.000126636	0.98054		7.296e-06	-0.98534
-0.000126603	0.98138		7.3e-06	-0.98699
-0.00012657	0.98198		7.304e-06	-0.98658
-0.000126536	0.98115		7.308e-06	-0.98711
-0.000126503	0.98128		7.312e-06	-0.98568
-0.00012647	0.98128		7.316e-06	-0.98592
-0.000126437	0.98112		7.32e-06	-0.9857
-0.000126404	0.98146		7.324e-06	-0.98506
-0.000126371	0.98262		7.328e-06	-0.98483
-0.000126338	0.98352		7.332e-06	-0.98577
-0.000126305	0.98495		7.336e-06	-0.9861
-0.000126272	0.98597		7.34e-06	-0.98654
-0.000126238	0.98649		7.344e-06	-0.98517
-0.000126205	0.98743		7.348e-06	-0.98423
-0.000126172	0.98824		7.352e-06	-0.98145
-0.000126139	0.98874		7.356e-06	-0.981
-0.000126106	0.98924		7.36e-06	-0.98455
-0.000126073	0.98944		7.364e-06	-0.98598
-0.00012604	0.98987		7.368e-06	-0.9853
-0.000126007	0.98958		7.372e-06	-0.98534
-0.000125974	0.98897		7.376e-06	-0.98337
-0.00012594	0.9877		7.38e-06	-0.98395
-0.000125907	0.98586		7.384e-06	-0.98446
-0.000125874	0.98148		7.388e-06	-0.98428
-0.000125841	0.97883		7.392e-06	-0.98433
-0.000125808	0.97876		7.396e-06	-0.98492
-0.000125775	0.98024		7.4e-06	-0.98479
-0.000125742	0.98315		7.404e-06	-0.98407
-0.000125709	0.9832		7.408e-06	-0.98442
-0.000125675	0.98176		7.412e-06	-0.98434
-0.000125642	0.98017		7.416e-06	-0.98298
-0.000125609	0.97863		7.42e-06	-0.98235
-0.000125576	0.97835		7.424e-06	-0.98197
-0.000125543	0.98016		7.428e-06	-0.98187
-0.00012551	0.98052		7.432e-06	-0.98048
-0.000125477	0.9798		7.436e-06	-0.98004
-0.000125444	0.98009		7.44e-06	-0.9794
-0.000125411	0.98043		7.444e-06	-0.97876
-0.000125377	0.98194		7.448e-06	-0.97886
-0.000125344	0.98264		7.452e-06	-0.97953
-0.000125311	0.98272		7.456e-06	-0.97976
-0.000125278	0.98293		7.46e-06	-0.98155
-0.000125245	0.98221		7.464e-06	-0.98181
-0.000125212	0.982		7.468e-06	-0.9815
-0.000125179	0.98155		7.472e-06	-0.98121
-0.000125146	0.98118		7.476e-06	-0.98158
-0.000125113	0.98074		7.48e-06	-0.98136
-0.000125079	0.98308		7.484e-06	-0.98141
-0.000125046	0.98367		7.488e-06	-0.98206
-0.000125013	0.98433		7.492e-06	-0.98245
-0.00012498	0.98441		7.496e-06	-0.98171
-0.000124947	0.98425		7.5e-06	-0.98107
-0.000124914	0.98347		7.504e-06	-0.97999
-0.000124881	0.98249		7.508e-06	-0.98168
-0.000124848	0.98129		7.512e-06	-0.98181
-0.000124815	0.98098		7.516e-06	-0.98239
-0.000124781	0.98167		7.52e-06	-0.98373
-0.000124748	0.9812		7.524e-06	-0.98419
-0.000124715	0.98142		7.528e-06	-0.98503
-0.000124682	0.98226		7.532e-06	-0.98465
-0.000124649	0.98395		7.536e-06	-0.98465
-0.000124616	0.98534		7.54e-06	-0.98294
-0.000124583	0.98439		7.544e-06	-0.98084
-0.00012455	0.98213		7.548e-06	-0.98027
-0.000124517	0.98316		7.552e-06	-0.98031
-0.000124483	0.98187		7.556e-06	-0.98251
-0.00012445	0.98285		7.56e-06	-0.98364
-0.000124417	0.98263		7.564e-06	-0.98117
-0.000124384	0.98317		7.568e-06	-0.97967
-0.000124351	0.98317		7.572e-06	-0.97927
-0.000124318	0.98375		7.576e-06	-0.97773
-0.000124285	0.98419		7.58e-06	-0.97869
-0.000124252	0.98321		7.584e-06	-0.9795
-0.000124219	0.98282		7.588e-06	-0.98012
-0.000124185	0.9839		7.592e-06	-0.98219
-0.000124152	0.98428		7.596e-06	-0.98305
-0.000124119	0.98553		7.6e-06	-0.98395
-0.000124086	0.98657		7.604e-06	-0.98518
-0.000124053	0.9878		7.608e-06	-0.98641
-0.00012402	0.98876		7.612e-06	-0.98738
-0.000123987	0.98831		7.616e-06	-0.98902
-0.000123954	0.98714		7.62e-06	-0.99104
-0.000123921	0.98791		7.624e-06	-0.99103
-0.000123887	0.98757		7.628e-06	-0.9915
-0.000123854	0.98783		7.632e-06	-0.99122
-0.000123821	0.98725		7.636e-06	-0.99103
-0.000123788	0.9874		7.64e-06	-0.99154
-0.000123755	0.98757		7.644e-06	-0.99134
-0.000123722	0.98645		7.648e-06	-0.99243
-0.000123689	0.98504		7.652e-06	-0.99279
-0.000123656	0.98358		7.656e-06	-0.9924
-0.000123623	0.98311		7.66e-06	-0.99256
-0.000123589	0.98222		7.664e-06	-0.9926
-0.000123556	0.98118		7.668e-06	-0.99367
-0.000123523	0.97983		7.672e-06	-0.99366
-0.00012349	0.97944		7.676e-06	-0.99433
-0.000123457	0.97923		7.68e-06	-0.99473
-0.000123424	0.97892		7.684e-06	-0.99488
-0.000123391	0.97908		7.688e-06	-0.99381
-0.000123358	0.97941		7.692e-06	-0.99347
-0.000123325	0.97913		7.696e-06	-0.9927
-0.000123291	0.97838		7.7e-06	-0.99318
-0.000123258	0.97841		7.704e-06	-0.99571
-0.000123225	0.9794		7.708e-06	-0.99527
-0.000123192	0.98018		7.712e-06	-0.99378
-0.000123159	0.98164		7.716e-06	-0.99438
-0.000123126	0.98307		7.72e-06	-0.99412
-0.000123093	0.98259		7.724e-06	-0.99398
-0.00012306	0.98452		7.728e-06	-0.99411
-0.000123026	0.98516		7.732e-06	-0.99392
-0.000122993	0.98525		7.736e-06	-0.99418
-0.00012296	0.98449		7.74e-06	-0.99402
-0.000122927	0.98289		7.744e-06	-0.99545
-0.000122894	0.98176		7.748e-06	-0.99588
-0.000122861	0.9837		7.752e-06	-0.99613
-0.000122828	0.98322		7.756e-06	-0.9964
-0.000122795	0.98412		7.76e-06	-0.99612
-0.000122762	0.98314		7.764e-06	-0.99589
-0.000122728	0.98379		7.768e-06	-0.9958
-0.000122695	0.98451		7.772e-06	-0.99475
-0.000122662	0.9851		7.776e-06	-0.99429
-0.000122629	0.98357		7.78e-06	-0.99538
-0.000122596	0.98258		7.784e-06	-0.99555
-0.000122563	0.98256		7.788e-06	-0.99638
-0.00012253	0.98308		7.792e-06	-0.99704
-0.000122497	0.98291		7.796e-06	-0.99671
-0.000122464	0.9833		7.8e-06	-0.996
-0.00012243	0.98152		7.804e-06	-0.99713
-0.000122397	0.98132		7.808e-06	-0.99706
-0.000122364	0.98129		7.812e-06	-0.99725
-0.000122331	0.98028		7.816e-06	-0.99765
-0.000122298	0.97979		7.82e-06	-0.99783
-0.000122265	0.97998		7.824e-06	-0.99668
-0.000122232	0.97949		7.828e-06	-0.99803
-0.000122199	0.98033		7.832e-06	-0.99768
-0.000122166	0.98002		7.836e-06	-0.99678
-0.000122132	0.98023		7.84e-06	-0.99651
-0.000122099	0.98005		7.844e-06	-0.99506
-0.000122066	0.97925		7.848e-06	-0.99327
-0.000122033	0.97959		7.852e-06	-0.99246
-0.000122	0.97867		7.856e-06	-0.99061
-0.000121967	0.97873		7.86e-06	-0.99037
-0.000121934	0.97727		7.864e-06	-0.99034
-0.000121901	0.97614		7.868e-06	-0.98962
-0.000121868	0.97516		7.872e-06	-0.98885
-0.000121834	0.97477		7.876e-06	-0.98848
-0.000121801	0.97458		7.88e-06	-0.98778
-0.000121768	0.97442		7.884e-06	-0.98769
-0.000121735	0.97522		7.888e-06	-0.98751
-0.000121702	0.97562		7.892e-06	-0.98826
-0.000121669	0.97558		7.896e-06	-0.98827
-0.000121636	0.97594		7.9e-06	-0.98909
-0.000121603	0.97751		7.904e-06	-0.98989
-0.00012157	0.97971		7.908e-06	-0.98854
-0.000121536	0.97929		7.912e-06	-0.98906
-0.000121503	0.98056		7.916e-06	-0.99061
-0.00012147	0.97816		7.92e-06	-0.99086
-0.000121437	0.97873		7.924e-06	-0.99195
-0.000121404	0.9789		7.928e-06	-0.99204
-0.000121371	0.98043		7.932e-06	-0.99243
-0.000121338	0.98236		7.936e-06	-0.99225
-0.000121305	0.98446		7.94e-06	-0.99269
-0.000121272	0.98544		7.944e-06	-0.99342
-0.000121238	0.9854		7.948e-06	-0.99407
-0.000121205	0.9856		7.952e-06	-0.99474
-0.000121172	0.98539		7.956e-06	-0.99416
-0.000121139	0.98343		7.96e-06	-0.99322
-0.000121106	0.98306		7.964e-06	-0.99337
-0.000121073	0.98421		7.968e-06	-0.99322
-0.00012104	0.98611		7.972e-06	-0.99275
-0.000121007	0.98695		7.976e-06	-0.99296
-0.000120974	0.98838		7.98e-06	-0.99427
-0.00012094	0.98889		7.984e-06	-0.99405
-0.000120907	0.98891		7.988e-06	-0.99502
-0.000120874	0.98823		7.992e-06	-0.99448
[truncated: 48,002 more rows]

## Sheet: Figure 2f
dark		4.6mm, 43.80 W/cm2																		dark
		730nm, 0 mW/cm2		730nm, 28.01 mW/cm2		730nm, 57.30 mW/cm2		730nm, 85.31 mW/cm2		730nm, 113.32 mW/cm2		730nm, 140.06 mW/cm2		730nm, 169.34 mW/cm2		730nm, 198.63 mW/cm2		730nm, 226.64 mW/cm2
t (ms)	current (nA)	t (ms)	current (nA)	t (ms)	current (nA)	t (ms)	current (nA)	t (ms)	current (nA)	t (ms)	current (nA)	t (ms)	current (nA)	t (ms)	current (nA)	t (ms)	current (nA)	t (ms)	current (nA)	t (ms)	current (nA)
2.63e-05	5e-05	0.02633	56.3819	0.05263	41.005	0.07893	30.2125	0.10523	23.1634	0.13153	13.4613	0.15783	2.64724	0.18413	-7.92462	0.21043	-22.3116	0.23673	-32.5733	0.26303	0.00182
0.00134	9e-05	0.02764	56.5427	0.05394	40.5628	0.08024	30.5079	0.10654	22.4398	0.13284	13.3809	0.15914	1.92362	0.18544	-9.73367	0.21174	-20.8191	0.23804	-33.5384	0.26434	0.00054
0.00266	0.00059	0.02896	55.7789	0.05526	40.4422	0.08156	30.3883	0.10786	22.0102	0.13416	12.6975	0.16046	3.89347	0.18676	-9.77387	0.21306	-20.5377	0.23936	-32.6386	0.26566	0.00117
0.00397	0.00045	0.03027	56.3015	0.05657	40.4422	0.08287	30.0507	0.10917	21.9197	0.13547	12.5367	0.16177	4.29548	0.18807	-9.17085	0.21437	-22.0301	0.24067	-33.4562	0.26697	0.00086
0.00529	0.00055	0.03159	55.5377	0.05789	40.5628	0.08419	30.2054	0.11049	22.4624	0.13679	13.8231	0.16309	2.72764	0.18939	-9.93467	0.21569	-22.8694	0.24199	-33.0153	0.26829	0.00095
0.0066	1e-05	0.0329	56.3417	0.0592	40.5628	0.0855	29.8959	0.1118	22.3041	0.1381	14.2251	0.1644	2.72764	0.1907	-8.60804	0.217	-22.1507	0.2433	-30.7546	0.2696	0.00114
0.00792	0.00053	0.03422	56.0201	0.06052	40.1608	0.08682	29.9944	0.11312	22.1685	0.13942	12.3357	0.16572	2.44623	0.19202	-8.00503	0.21832	-22.9498	0.24462	-30.2753	0.27092	0.00084
0.00923	0.00108	0.03553	55.4171	0.06183	40.5628	0.08813	29.8607	0.11443	22.3268	0.14073	12.4965	0.16703	3.97387	0.19333	-8.28643	0.21963	-20.5377	0.24593	-33.4914	0.27223	0.00166
0.01055	9e-05	0.03685	55.5779	0.06315	39.9598	0.08945	30.0366	0.11575	22.0328	0.14205	12.8181	0.16835	2.20502	0.19465	-7.96482	0.22095	-20.9749	0.24725	-33.8141	0.27355	0.00212
0.01186	0.00238	0.03816	55.4965	0.06446	40.1206	0.09076	29.6074	0.11706	22.0554	0.14336	13.0593	0.16966	2.00402	0.19596	-8.28643	0.22226	-22.3116	0.24856	-30.2562	0.27486	0.00106
0.01318	0.00197	0.03948	56.3407	0.06578	40.9648	0.09208	30.6486	0.11838	23.0278	0.14468	13.9839	0.17098	1.64221	0.19728	-9.49246	0.22358	-22.2312	0.24988	-33.1757	0.27618	0.00269
0.01449	0.00184	0.04079	55.5769	0.06709	41.4874	0.09339	29.6356	0.11969	23.1861	0.14599	14.2653	0.17229	2.48643	0.19859	-9.57286	0.22489	-22.0301	0.25119	-32.7856	0.27749	0.00139
0.01581	0.00158	0.04211	56.0191	0.06841	40.7638	0.09471	29.4034	0.12101	22.9373	0.14731	12.8985	0.17361	2.04422	0.19991	-7.76382	0.22621	-20.7789	0.25251	-30.1521	0.27881	0.00205
0.01712	0.00372	0.04342	56.3809	0.06972	40.8442	0.09602	30.0436	0.12232	22.5077	0.14862	12.5367	0.17492	3.37085	0.20122	-7.88442	0.22752	-20.6181	0.25382	-30.8453	0.28012	0.00181
0.01844	0.00094	0.04474	55.5769	0.07104	41.005	0.09734	29.8818	0.12364	22.8921	0.14994	13.0191	0.17624	2.72764	0.20254	-7.80402	0.22884	-21.3417	0.25514	-29.5626	0.28144	0.00042
0.01975	0.00176	0.04605	55.4965	0.07235	40.8844	0.09865	29.1431	0.12495	22.7338	0.15125	12.8181	0.17755	2.32563	0.20385	-8.52764	0.23015	-21.6231	0.25645	-30.3484	0.28275	0.00213
0.02107	0.00191	0.04737	55.9789	0.07367	40.8844	0.09997	29.4597	0.12627	22.6659	0.15257	12.8985	0.17887	1.72261	0.20517	-10.3769	0.23147	-22.6281	0.25777	-29.7614	0.28407	0.00103
0.02238	0.00249	0.04868	56.3407	0.07498	40.6432	0.10128	29.2768	0.12758	22.1232	0.15388	12.5367	0.18018	1.80301	0.20648	-9.73367	0.23278	-22.8694	0.25908	-32.1255	0.28538	0.0011
0.0237	0.00383	0.05	55.6171	0.0763	40.6834	0.1026	29.7763	0.1289	21.8971	0.1552	12.5769	0.1815	3.37085	0.2078	-9.85427	0.2341	-23.3116	0.2604	-32.2676	0.2867	0.00181
0.02501	0.00234	0.05131	56.0191	0.07761	40.7236	0.10391	30.0084	0.13021	22.4624	0.15651	12.4161	0.18281	3.89347	0.20911	-7.88442	0.23541	-22.6281	0.26171	-31.5597	0.28801	0.00149
0.02633	56.3819	0.05263	41.005	0.07893	30.2125	0.10523	23.1634	0.13153	13.4613	0.15783	2.64724	0.18413	-7.92462	0.21043	-22.3116	0.23673	-32.5733	0.26303	0.00182	0.28933	0.00146

## Sheet: Figure 2g
	Current at different power densities of 730 nm, unit: nA
4.6mm-power density (W/cm2)	730nm, 28.01 mW/cm2	730nm, 57.30 mW/cm2	730nm, 85.31 mW/cm2	730nm, 113.32 mW/cm2	730nm, 140.06 mW/cm2	730nm, 169.34 mW/cm2	730nm, 198.63 mW/cm2	730nm, 226.64 mW/cm2
0.56	-9.98937	-20.527	-32.1233	-40.2452	-50.0612	-60.2046	-71.8064	-82.1664
9.23	1.57703	-8.96057	-21.5569	-30.6788	-39.4948	-49.6382	-60.24	-71.6
21.01	17.573	9.03537	-5.56093	-13.6828	-20.4988	-30.6422	-45.244	-53.604
31.57	30.483	20.9454	7.84913	-1.77277	-11.5888	-20.7322	-32.334	-42.694
43.8	40.2134	30.6758	20.0795	12.9576	2.14157	-8.90183	-20.6036	-30.9636
56.41	55.3257	45.7881	32.1918	25.0699	16.2539	6.5105	-7.4913	-17.8513
69.26	70.7865	60.2489	47.6526	40.5307	30.7147	20.6713	7.9695	-4.3905
80.21	78.1074	69.5698	56.9735	50.8516	40.0356	30.8922	18.2904	8.03037

## Sheet: Figure 2h
t (ms)	730 nm power density (mW/cm2)
0.01	184.022
0.02	89.7729
0.03	237.689
0.04	58.5628
0.05	9.43649
0.06	51.4236
0.07	241.035
0.08	104.936
0.09	191.648
0.1	145.066
0.11	131.593
0.12	112.387
0.13	64.0494
0.14	35.4836
0.15	226.388
0.16	0
0.17	254.578
0.18	150.25
0.19	129.826
0.2	256.718
0.21	187.45
0.22	184.48
0.23	181.329
0.24	113.952
0.25	80.668
0.26	183.375
0.27	160.635
0.28	100.36
0.29	106.352
0.3	247.861
0.31	198.771
0.32	105.998
0.33	150.819
0.34	133.027
0.35	289.229
0.36	84.1859
0.37	202.257
0.38	196.598
0.39	149.906
0.4	103.265
0.41	228.902
0.42	178.615
0.43	94.9201
0.44	139.899
0.45	173.998
0.46	307.65
0.47	184.858
0.48	54.0469
0.49	87.5117
0.5	62.6121
0.51	106.157
0.52	203.257
0.53	167.58
0.54	185.144
0.55	78.0764
0.56	141.964
0.57	249.03
0.58	30.4225
0.59	141.037
0.6	159.689
0.61	141.45
0.62	145.145
0.63	152.906
0.64	104.729
0.65	170.674
0.66	232.468
0.67	211.169
0.68	34.0303
0.69	143.967
0.7	92.7384
0.71	247.631
0.72	212.828
0.73	63.2894
0.74	95.5134
0.75	192.154
0.76	165.114
0.77	36.4623
0.78	141.41
0.79	146.233
0.8	250.632
0.81	100.067
0.82	112.039
0.83	158.031
0.84	0
0.85	57.1258
0.86	158.272
0.87	35.877
0.88	38.6275
0.89	65.1594
0.9	87.2698
0.91	135.51
0.92	22.8609
0.93	113.988
0.94	178.659
0.95	157.532
0.96	88.8769
0.97	172.458
0.98	0
0.99	175.534
1	116.969

## Sheet: Figure 2k
t (ms)	Current at different MIR power density, unit: nA
	9.23 W/cm2	21.01 W/cm2	31.57 W/cm2	43.8 W/cm2
0.01	-53.6194	-39.9323	-29.6854	-15.5909
0.02	-19.4391	-7.46802	4.57895	19.5254
0.03	-72.8533	-58.9592	-48.4263	-34.2258
0.04	-8.47327	4.36276	16.2477	29.7442
0.05	9.03041	22.136	34.1256	47.8961
0.06	-6.29067	6.84687	19.0113	32.7498
0.07	-74.7198	-61.3817	-49.8168	-35.5923
0.08	-25.1854	-12.4779	-0.81346	13.9695
0.09	-57.6918	-44.6648	-31.0908	-19.1623
0.1	-40.7197	-27.2717	-15.7342	-0.98475
0.11	-35.533	-21.763	-11.008	4.54646
0.12	-27.5643	-14.4353	-2.78132	10.5527
0.13	-10.4301	2.92097	14.3859	28.1134
0.14	-0.54387	12.6707	24.5616	38.5916
0.15	-69.6138	-55.4808	-45.6363	-30.7273
0.16	12.3035	25.6123	37.5043	51.2676
0.17	-80.731	-65.7569	-55.804	-41.4715
0.18	-41.4026	-29.9745	-16.0171	-2.22008
0.19	-33.9318	-22.1598	-9.0768	5.18169
0.2	-78.7091	-68.7191	-54.7101	-43.0536
0.21	-55.9994	-43.5724	-30.9674	-15.1959
0.22	-54.9939	-41.4058	-29.5389	-14.4244
0.23	-53.7251	-39.6091	-28.1771	-13.6626
0.24	-28.2432	-15.8071	-4.02818	9.32631
0.25	-16.3658	-3.99181	8.17015	21.9716
0.26	-53.0611	-41.8311	-27.7951	-14.5376
0.27	-44.987	-32.5364	-20.6165	-5.59196
0.28	-24.2018	-9.96873	1.45273	15.4512
0.29	-26.497	-12.4725	-0.66103	13.0735
0.3	-77.1089	-64.1669	-50.2539	-37.4214
0.31	-58.6886	-44.699	-35.3271	-20.2186
0.32	-26.4364	-13.0659	-0.44444	12.3541
0.33	-42.7684	-29.4904	-16.0654	-2.71095
0.34	-35.4097	-22.1216	-10.4127	3.03183
0.35	-91.0659	-79.2639	-68.8829	-54.0304
0.36	-18.4554	-4.43041	6.93656	20.6451
0.37	-60.8703	-47.5632	-33.9143	-22.8483
0.38	-57.4936	-45.2826	-34.0546	-21.0161
0.39	-40.8131	-29.3151	-16.3426	-4.12312
0.4	-25.0983	-11.2642	0.43623	14.1677
0.41	-72.2306	-56.4366	-44.1476	-31.7831
0.42	-52.9143	-37.6492	-27.8972	-13.8868
0.43	-22.3435	-8.18099	2.95397	16.2475
0.44	-38.5537	-25.1657	-13.3127	0.5538
0.45	-51.6431	-37.8061	-26.2541	-11.9197
0.46	-99.1338	-87.0117	-75.4348	-60.3503
0.47	-53.4745	-40.7234	-30.7645	-14.762
0.48	-7.37363	5.95291	18.1509	31.7994
0.49	-18.9571	-6.75353	5.19743	19.5679
0.5	-9.78912	2.60292	14.6189	28.4734
0.51	-25.4815	-12.7635	-0.26652	13.3045
0.52	-62.3134	-47.4909	-35.8929	-22.8599
0.53	-47.2719	-34.4239	-23.3439	-8.74441
0.54	-54.5082	-40.3891	-29.9261	-15.0427
0.55	-16.3653	-2.37127	9.00569	23.0642
0.56	-39.8702	-26.5071	-14.2297	-0.86268
0.57	-77.1159	-66.3979	-54.5329	-38.7684
0.58	1.40649	14.4545	26.253	40.366
0.59	-38.2775	-26.5645	-13.297	1.34498
0.6	-45.7723	-33.1642	-19.4893	-5.58227
0.61	-38.5093	-26.5312	-12.7613	-0.66676
0.62	-39.846	-26.793	-15.4305	-1.80852
0.63	-42.3736	-29.9206	-17.2006	-4.15862
0.64	-25.6731	-12.208	-0.54957	13.9259
0.65	-50.3055	-35.9945	-24.3075	-10.798
0.66	-72.4007	-60.3946	-45.3057	-33.2612
0.67	-64.9797	-50.5457	-38.9687	-24.2452
0.68	-0.0111	13.4104	25.3924	39.0839
0.69	-40.8823	-26.2417	-13.4793	-1.41729
0.7	-21.8453	-7.69777	3.8722	17.6292
0.71	-77.5379	-63.5519	-53.8109	-37.4664
0.72	-64.4984	-51.9719	-40.2864	-24.0964
0.73	-10.9491	2.48691	14.2379	28.4424
0.74	-22.2372	-9.61664	2.63883	17.0078
0.75	-57.6048	-43.2278	-31.2558	-17.4343
0.76	-47.7471	-34.8865	-23.2116	-8.45208
0.77	-0.7944	12.6556	24.4791	37.9371
0.78	-39.1373	-25.1718	-14.1843	1.18516
0.79	-40.3195	-26.184	-16.0015	-0.85203
0.8	-79.2955	-64.1335	-52.4205	-38.676
0.81	-24.3466	-10.8606	1.1519	15.8224
0.82	-27.6977	-15.1672	-3.69321	11.4723
0.83	-44.1975	-31.662	-20.237	-6.55754
0.84	12.2657	25.5957	37.4583	51.2442
0.85	-8.28643	4.9036	16.7006	30.4016
0.86	-45.6696	-32.6215	-19.7416	-5.79956
0.87	-0.41667	12.8084	24.5138	38.3023
0.88	-1.70417	11.5514	23.5358	37.4748
0.89	-11.0856	2.03343	13.8884	27.3399
0.9	-19.222	-5.21701	6.21495	19.3974
0.91	-35.6659	-23.2739	-11.0709	3.19759
0.92	4.0401	17.3295	29.1593	42.9232
0.93	-28.1944	-15.3463	-2.86735	10.1051
0.94	-52.1471	-39.327	-26.9021	-13.3206
0.95	-44.5244	-30.2264	-20.0014	-6.59195
0.96	-19.8409	-5.79839	5.85707	19.4686
0.97	-50.666	-37.798	-24.728	-10.4835
0.98	12.2883	25.5973	37.4505	51.2506
0.99	-51.5627	-38.3767	-27.3017	-13.3632
1	-30.7369	-16.6749	-4.38392	8.08858
1.01
1.02
1.03
1.04
1.05
1.06
1.07
1.08
1.09
1.1
1.11
1.12
1.13
1.14
1.15
1.16
1.17
1.18
1.19
1.2
1.21
1.22
1.23
1.24
1.25
1.26
1.27
1.28
1.29
1.3
1.31
1.32
1.33
1.34
1.35
1.36
1.37
1.38
1.39
1.4
1.41
1.42
1.43
1.44
1.45
1.46
1.47
1.48
1.49
1.5
1.51
1.52
1.53
1.54
1.55
1.56
1.57
1.58
1.59
1.6
1.61
1.62
1.63
1.64
1.65
1.66
1.67
1.68
1.69
1.7
1.71
1.72
1.73
1.74
1.75
1.76
1.77
1.78
1.79
1.8
1.81
1.82
1.83
1.84
1.85
1.86
1.87
1.88
1.89
1.9
1.91
1.92
1.93
1.94
1.95
1.96
1.97
1.98
1.99
2
2.01
2.02
2.03
2.04
2.05
2.06
2.07
2.08
2.09
2.1
2.11
2.12
2.13
2.14
2.15
2.16
2.17
2.18
2.19
2.2
2.21
2.22
2.23
2.24
2.25
2.26
2.27
2.28
2.29
2.3
2.31
2.32
2.33
2.34
2.35
2.36
2.37
2.38
2.39
2.4
2.41
2.42
2.43
2.44
2.45
2.46
2.47
2.48
2.49
2.5
2.51
2.52
2.53
2.54
2.55
2.56
2.57
2.58
2.59
2.6
2.61
2.62
2.63
2.64
2.65
2.66
2.67
2.68
2.69
2.7
2.71
2.72
2.73
2.74
2.75
2.76
2.77
2.78
2.79
2.8
2.81
2.82
2.83
2.84
2.85
2.86
2.87
2.88
2.89
2.9
2.91
2.92
2.93
2.94
2.95
2.96
2.97
2.98
2.99
3
3.01
3.02
3.03
3.04
3.05
3.06
3.07
3.08
3.09
3.1
3.11
3.12
3.13
3.14
3.15
3.16
3.17
3.18
3.19
3.2
3.21
3.22
3.23
3.24
3.25
3.26
3.27
3.28
3.29
3.3
3.31
3.32
3.33
3.34
3.35
3.36
3.37
3.38
3.39
3.4
3.41
3.42
3.43
3.44
3.45
3.46
3.47
3.48
3.49
3.5
3.51
3.52
3.53
3.54
3.55
3.56
3.57
3.58
3.59
3.6
3.61
3.62
3.63
3.64
3.65
3.66
3.67
3.68
3.69
3.7
3.71
3.72
3.73
3.74
3.75
3.76
3.77
3.78
3.79
3.8
3.81
3.82
3.83
3.84
3.85
3.86
3.87
3.88
3.89
3.9
3.91
3.92
3.93
3.94
3.95
3.96
3.97
3.98
3.99
4
4.01
4.02
4.03
4.04
4.05
4.06
4.07
4.08
4.09
4.1
4.11
4.12
4.13
4.14
4.15
4.16
4.17
4.18
4.19
4.2
4.21
4.22
4.23
4.24
4.25
4.26
4.27
4.28
4.29
4.3
4.31
4.32
4.33
4.34
4.35
4.36
4.37
4.38
4.39
4.4
4.41
4.42
4.43
4.44
4.45
4.46
4.47
4.48
4.49
4.5
4.51
4.52
4.53
4.54
4.55
4.56
4.57
4.58
4.59
4.6
4.61
4.62
4.63
4.64
4.65
4.66
4.67
4.68
4.69
4.7
4.71
4.72
4.73
4.74
4.75
4.76
4.77
4.78
4.79
4.8
4.81
4.82
4.83
4.84
4.85
4.86
4.87
4.88
4.89
4.9
4.91
4.92
4.93
4.94
4.95
4.96
4.97
4.98
4.99
5

## Sheet: Figure 2m
4.6 mm power density (W/cm2)	mean value of spike rate (kHz) in 10 trials	standard deviation of spike rate (kHz)
0.56	3	0
9.23	6.45	0.51042
21.01	19	0
31.57	32	0.79472
43.8	48.65	0.98809
56.41	72.35	0.74516
69.26	87	0
80.21	96.8	0.61559

## Sheet: Figure 3b
4.6 mm power density (W/cm2), 150*150 points
0.6556	0.64317	0.67568	0.6204	0.67815	0.64087	0.64567	0.67153	0.64233	0.69613	0.65491	0.68963	0.6917	0.67856	0.71815	0.67373	0.7148	0.68634	0.68852	0.7149	0.67669	0.73373	0.71298	0.76091	0.78559	0.76151	0.80498	0.74899	0.78272	0.76375	0.75125	0.78865	0.74124	0.79934	0.7743	0.78612	0.82031	0.7954	0.84059	0.78057	0.79397	0.77931	0.73413	0.76551	0.69293	0.72022	0.68171	0.67475	0.69797	0.64812
0.68964	0.67261	0.65796	0.69122	0.65633	0.69436	0.66716	0.67304	0.71083	0.67495	0.73954	0.71437	0.76502	0.78056	0.76565	0.8291	0.80096	0.8567	0.85428	0.84968	0.87342	0.8362	0.90773	0.92362	0.95514	0.99949	0.96029	1.00088	0.94231	0.97164	0.95485	0.96373	1.01234	0.95629	0.98469	0.97007	0.97729	1.00274	0.96936	0.9879	0.92435	0.90408	0.87136	0.7978	0.80935	0.73707	0.74556	0.7266	0.69761	0.72524
0.69249	0.63704	0.66399	0.6671	0.63869	0.6771	0.6314	0.68424	0.68805	0.6927	0.74572	0.74643	0.83638	0.84793	0.91482	0.99479	1.03222	1.14229	1.1352	1.16941	1.15693	1.14839	1.20875	1.20654	1.30296	1.27271	1.31023	1.3056	1.25891	1.2905	1.28115	1.34641	1.32926	1.2696	1.27577	1.195	1.21468	1.21531	1.2067	1.22341	1.13344	1.11462	0.99638	0.92126	0.8659	0.78182	0.78297	0.71153	0.71015	0.70397
0.6871	0.62807	0.6803	0.64202	0.66161	0.65837	0.63612	0.70545	0.68229	0.7336	0.74429	0.78948	0.90782	0.93139	1.08247	1.17147	1.32753	1.45296	1.47318	1.58867	1.54066	1.5652	1.57535	1.60464	1.70915	1.64271	1.74205	1.73382	1.69159	1.72816	1.71864	1.77992	1.65821	1.63361	1.57862	1.51435	1.53492	1.52442	1.58467	1.58021	1.48193	1.41699	1.26435	1.14736	0.99247	0.8953	0.84335	0.75564	0.76489	0.71502
0.62997	0.64562	0.60622	0.65433	0.62735	0.61901	0.64159	0.63023	0.71165	0.6841	0.74635	0.83839	0.94054	1.10016	1.19208	1.41526	1.60419	1.78458	2.00648	2.08923	2.15139	2.0809	2.0956	2.1431	2.20433	2.271	2.27702	2.2974	2.26869	2.24734	2.28537	2.22922	2.20152	2.09962	2.00722	2.01111	1.94649	2.07326	2.14355	2.14801	2.05796	1.90181	1.71744	1.4355	1.2521	1.06037	0.91039	0.84777	0.74176	0.74433
0.66177	0.68418	0.65039	0.68782	0.65482	0.60391	0.65249	0.64129	0.70441	0.69083	0.74572	0.8726	0.98222	1.22156	1.40888	1.6703	2.03085	2.32106	2.65737	2.7791	2.88442	2.84684	2.78491	2.86719	2.88509	2.95594	2.94907	2.97047	2.95485	2.8554	2.90935	2.83387	2.76889	2.64672	2.55651	2.50022	2.4788	2.65275	2.83342	2.89848	2.8612	2.62199	2.37577	2.02727	1.72481	1.40028	1.11155	0.98983	0.82679	0.78206
0.69293	0.63491	0.63321	0.6853	0.60022	0.61478	0.59633	0.64199	0.68228	0.66579	0.7578	0.85016	1.05846	1.25159	1.52026	1.95022	2.35457	2.82816	3.21834	3.47532	3.60972	3.57726	3.5157	3.42194	3.452	3.50877	3.50999	3.59801	3.48538	3.44563	3.36811	3.30319	3.23676	3.04072	2.9305	2.89622	3.03655	3.25791	3.56329	3.81893	3.86537	3.67042	3.31803	2.83289	2.40154	1.92172	1.51858	1.16717	0.97311	0.88872
0.69292	0.61853	0.66853	0.65191	0.62135	0.61678	0.58219	0.67642	0.64894	0.68205	0.72208	0.81722	1.04218	1.18712	1.49035	1.87592	2.29588	2.82106	3.13353	3.45241	3.55139	3.56029	3.47312	3.31887	3.36691	3.41013	3.52455	3.49122	3.37823	3.26268	3.06998	3.06314	3.02335	2.93207	2.91003	2.89623	3.20649	3.70788	4.21161	4.74577	4.91008	4.78567	4.39166	3.81205	3.1899	2.58386	1.99564	1.44108	1.18386	0.96806
0.70597	0.6398	0.64951	0.68305	0.60182	0.61473	0.60212	0.64822	0.66208	0.63541	0.71074	0.75952	0.94915	1.08274	1.26186	1.64138	2.02009	2.44735	2.77582	3.0333	3.21335	3.18421	3.05996	2.8676	2.87684	2.9485	2.99841	3.02703	2.83874	2.57998	2.4356	2.51046	2.63153	2.68795	2.80393	2.94707	3.34397	4.06837	4.75506	5.55505	5.74052	5.7919	5.30581	4.75162	4.07322	3.27376	2.52058	1.82994	1.36199	1.10179
0.73051	0.62888	0.66408	0.64578	0.6107	0.60062	0.57241	0.65546	0.63063	0.66383	0.70641	0.74452	0.91851	1.0184	1.26804	1.58668	1.96856	2.35455	2.6436	2.98474	3.07855	3.09653	2.88791	2.69143	2.66495	2.68753	2.76488	2.72215	2.46116	2.2888	2.2143	2.49178	2.67211	2.82247	2.95367	3.10138	3.63572	4.28534	5.11912	5.73696	6.05913	6.0629	5.6724	5.17124	4.49454	3.75461	2.89219	2.0942	1.55437	1.15128
0.70607	0.62408	0.61019	0.64769	0.57338	0.57694	0.5511	0.619	0.64146	0.61834	0.6822	0.71624	0.85859	0.97526	1.1374	1.43362	1.68346	2.05587	2.28008	2.49541	2.61723	2.57442	2.40431	2.17432	2.11044	2.16939	2.17824	2.16483	1.93317	1.78065	1.77128	1.97843	2.27668	2.40702	2.54999	2.65504	3.01493	3.66254	4.34315	5.01071	5.34789	5.5564	5.45997	4.87868	4.58347	3.80014	3.0075	2.21212	1.62037	1.20488
0.74645	0.69799	0.65295	0.70898	0.65947	0.62088	0.63614	0.65058	0.70657	0.66274	0.69664	0.73197	0.75066	0.8201	0.81827	0.94351	1.00288	1.09607	1.15072	1.16727	1.20145	1.08886	0.98676	0.96084	0.95552	1.0028	0.99387	1.0238	0.87136	0.7391	0.81669	0.95	1.20629	1.33377	1.43435	1.62453	1.91467	2.44861	3.04781	3.62867	4.06938	4.31145	4.46946	4.33837	4.15081	3.6729	2.87	2.19615	1.60395	1.19694
0.6643	0.5706	0.58993	0.58143	0.57482	0.55391	0.50035	0.56671	0.54428	0.52347	0.52688	0.50774	0.5972	0.56579	0.60496	0.63283	0.6613	0.72269	0.68841	0.75811	0.76779	0.72845	0.68067	0.62439	0.65417	0.61264	0.61922	0.5712	0.49767	0.59412	0.74444	0.99712	1.06744	1.12261	1.17725	1.1494	1.29107	1.458	1.77832	2.1708	2.5211	3.03872	3.32741	3.48257	3.46859	3.14593	2.60279	1.93086	1.42331	0.97937
0.63647	0.55938	0.57069	0.54498	0.55095	0.55885	0.46572	0.52319	0.51563	0.53674	0.54359	0.51168	0.59548	0.60588	0.66258	0.70492	0.76699	0.86577	0.87703	0.97009	0.95277	0.8838	0.88446	0.83761	0.85677	0.77855	0.77179	0.71578	0.69626	0.87082	1.06613	1.2562	1.28827	1.28166	1.20113	1.13426	1.1985	1.25946	1.49846	1.87995	2.36217	3.01528	3.44028	3.69436	3.65527	3.32831	2.77875	2.09645	1.52468	1.0607
0.65284	0.64947	0.57173	0.5893	0.56349	0.59633	0.55723	0.5165	0.58532	0.56805	0.62683	0.60988	0.64849	0.72381	0.73998	0.8562	0.87843	0.93241	0.93154	0.91488	0.93571	0.84592	0.85371	0.87654	0.87436	0.88295	0.77297	0.7613	0.73538	0.92539	1.14606	1.26576	1.36532	1.24288	1.20231	1.16882	1.18967	1.40173	1.70203	2.25801	2.91615	3.57816	4.07603	4.25516	4.16557	3.68222	3.05467	2.23889	1.62755	1.21739
0.67112	0.69745	0.61492	0.62118	0.61394	0.62131	0.63225	0.56888	0.63365	0.61391	0.6514	0.65038	0.64632	0.73036	0.7174	0.7899	0.81616	0.81264	0.85532	0.80641	0.833	0.78079	0.82291	0.90241	0.88801	0.91581	0.8133	0.76308	0.73394	0.84509	1.07928	1.2349	1.40047	1.42373	1.35843	1.37452	1.4421	1.76704	2.1526	2.71801	3.37851	3.95389	4.42337	4.42155	4.24796	3.76016	3.0027	2.26118	1.65839	1.24224
0.74797	0.68265	0.68289	0.65169	0.63322	0.67019	0.60926	0.6487	0.61676	0.62398	0.62997	0.58861	0.63048	0.58615	0.60389	0.61113	0.62009	0.68989	0.67727	0.80112	0.89553	0.95505	0.95789	0.88493	0.89661	0.8236	0.80036	0.76556	0.65228	0.67198	0.73613	0.97852	1.18826	1.33942	1.45459	1.46486	1.73034	2.13793	2.67909	3.23328	3.69331	4.04178	4.31336	4.09693	3.79418	3.27296	2.74129	2.07318	1.60837	1.20687
0.72125	0.72899	0.66353	0.68239	0.67151	0.64061	0.65985	0.61787	0.66951	0.65318	0.66239	0.70198	0.7	0.79646	0.79934	0.91726	1.03388	1.09214	1.2274	1.34707	1.57468	1.65014	1.58295	1.48679	1.34496	1.35875	1.41357	1.45352	1.38462	1.18103	1.13141	1.18168	1.42499	1.65826	1.80866	2.02064	2.35207	2.95466	3.53513	4.13192	4.31462	4.51588	4.50365	4.06815	3.64249	3.08723	2.52284	2.03722	1.51697	1.2059
0.72516	0.63763	0.63355	0.60449	0.62163	0.61724	0.56489	0.63257	0.63721	0.67495	0.68481	0.71276	0.83824	0.90761	1.06497	1.24075	1.47046	1.73559	1.89385	2.26172	2.52696	2.68225	2.71675	2.57318	2.47848	2.26254	2.33645	2.44275	2.43059	2.20024	1.96631	1.9783	2.11968	2.28274	2.44995	2.57203	2.95941	3.52466	4.1843	4.74122	5.00223	5.04574	4.88675	4.3586	3.75319	3.09053	2.57443	1.94032	1.53033	1.19141
0.77791	0.67522	0.67476	0.63775	0.68301	0.64191	0.58768	0.66274	0.64989	0.70668	0.71351	0.77542	0.88253	0.94878	1.13103	1.31417	1.58564	1.85031	2.18468	2.62282	2.85892	3.06186	3.08499	2.89563	2.70838	2.41137	2.39721	2.53822	2.6763	2.50262	2.18252	2.09013	2.04531	2.15667	2.28717	2.35747	2.64627	3.17602	3.98125	4.58156	4.99254	5.15293	5.04916	4.65145	3.91431	3.17921	2.47517	1.79258	1.43724	1.10159
0.76078	0.72474	0.62424	0.67067	0.65382	0.6176	0.5985	0.60099	0.69229	0.66816	0.70685	0.76649	0.85264	1.00514	1.1163	1.39205	1.62676	1.96767	2.38596	2.77857	3.17777	3.36026	3.47932	3.3528	3.02999	2.80359	2.71371	2.96007	3.23964	3.1362	2.85776	2.5541	2.49112	2.39886	2.32523	2.38928	2.59255	3.12832	3.83191	4.81425	5.4097	5.73899	5.52705	5.0222	4.33678	3.48064	2.54028	1.86496	1.38877	1.12784
0.75493	0.65787	0.64155	0.61685	0.62535	0.6088	0.54104	0.62686	0.62717	0.67191	0.69736	0.75605	0.92123	1.02508	1.2593	1.53881	1.85059	2.34293	2.77031	3.26693	3.67376	3.90348	4.00276	3.90283	3.6949	3.36489	3.279	3.47076	3.76428	3.76737	3.48533	3.19506	2.95742	2.85255	2.76098	2.65603	2.83627	3.30761	4.19116	4.9702	5.54014	5.83032	5.46721	5.08297	4.41582	3.45229	2.56621	1.82193	1.36611	1.02876
0.74348	0.66454	0.62619	0.62153	0.61214	0.62746	0.56028	0.61969	0.65469	0.67227	0.74794	0.78015	0.97524	1.11265	1.34036	1.66452	2.00992	2.51193	2.90268	3.40189	3.79339	3.97179	4.07203	3.87401	3.63975	3.42576	3.40728	3.65822	3.7548	3.70215	3.35258	3.14308	3.07058	2.97337	3.02318	2.8968	3.13343	3.5704	4.48493	5.15534	5.72013	5.91436	5.4824	4.98453	4.1872	3.36475	2.57566	1.83341	1.35061	1.0546
0.69842	0.72781	0.62002	0.60516	0.65064	0.59436	0.61566	0.57395	0.65106	0.67084	0.65579	0.76565	0.83074	1.00865	1.12784	1.37436	1.75594	2.03491	2.46233	2.84755	3.0773	3.29131	3.24183	3.1571	2.92927	2.85946	2.89425	2.9909	3.03773	2.78334	2.62991	2.48215	2.58857	2.66556	2.66335	2.76989	2.97425	3.52274	4.35889	4.97228	5.58519	5.74255	5.44018	4.74706	4.09709	3.45855	2.57573	1.93096	1.41622	1.0924
0.71356	0.75608	0.63644	0.64349	0.64125	0.62785	0.64297	0.57222	0.65553	0.65616	0.66218	0.69929	0.70665	0.85929	0.8979	1.06039	1.23353	1.41881	1.6935	1.85046	2.10506	2.17263	2.16585	2.12697	1.96929	2.0628	2.05363	2.10601	2.02475	1.80932	1.79539	1.86199	2.11946	2.31791	2.42289	2.56179	2.83916	3.32221	3.99625	4.66704	5.05856	4.93251	4.77466	4.30063	3.84894	3.31286	2.53432	1.9817	1.43897	1.14357
0.72588	0.6951	0.63234	0.62783	0.58762	0.64842	0.59418	0.58185	0.62468	0.62721	0.68666	0.66879	0.73966	0.84883	0.87473	1.02604	1.15086	1.31831	1.45498	1.58035	1.74682	1.7446	1.7654	1.74666	1.73755	1.75804	1.70406	1.72375	1.57755	1.4788	1.57342	1.79028	2.17252	2.36106	2.47502	2.53657	2.76122	3.16985	3.64288	4.13034	4.3402	4.39929	4.17687	3.97821	3.78636	3.25015	2.65035	2.07955	1.52485	1.15507
0.65602	0.68373	0.63479	0.60797	0.59916	0.56645	0.60195	0.54509	0.56688	0.58124	0.56642	0.61021	0.57274	0.66914	0.71331	0.78257	0.89343	0.94706	1.09382	1.14863	1.23512	1.25458	1.13178	1.15603	1.1598	1.19589	1.16088	1.11333	1.04826	0.91775	1.07263	1.29569	1.53081	1.70868	1.72534	1.82721	1.98581	2.42151	2.91901	3.33394	3.69413	3.90284	4.11332	3.98775	3.82804	3.51218	2.78646	2.13344	1.53263	1.12337
0.71011	0.65885	0.67004	0.64043	0.56546	0.61311	0.58087	0.59051	0.55471	0.5432	0.59314	0.54187	0.54673	0.5237	0.50864	0.5308	0.47775	0.52498	0.50222	0.52838	0.53667	0.49944	0.55339	0.50391	0.54982	0.55543	0.52607	0.50398	0.43174	0.52999	0.63193	0.75218	0.8581	0.87104	0.91621	0.9265	1.12635	1.47872	1.88894	2.51782	3.11033	3.69457	4.13739	4.27581	4.17658	3.72815	3.01905	2.18511	1.60067	1.18791
0.6994	0.72144	0.67526	0.63079	0.6068	0.56554	0.62435	0.56438	0.56703	0.57289	0.58039	0.6342	0.58402	0.62648	0.64223	0.64992	0.66319	0.61269	0.68134	0.62163	0.60845	0.65162	0.63461	0.71092	0.67243	0.68336	0.6159	0.56994	0.68645	0.8185	1.05762	1.1407	1.17643	1.0985	0.9652	0.99507	1.01353	1.26679	1.6938	2.2496	3.07125	3.7424	4.21911	4.57154	4.43785	4.02893	3.13019	2.29365	1.67435	1.19285
0.73434	0.72325	0.65024	0.65744	0.59886	0.60701	0.60114	0.56453	0.59326	0.55645	0.60752	0.59307	0.59556	0.63896	0.63297	0.71219	0.73164	0.76972	0.80112	0.78679	0.79803	0.72978	0.78259	0.81316	0.80184	0.80385	0.69424	0.70773	0.72363	0.92193	1.12274	1.19133	1.2328	1.12219	1.06403	1.04578	1.09628	1.3567	1.73147	2.41117	3.0357	3.76814	4.1788	4.41332	4.31163	3.92711	3.15964	2.37098	1.70072	1.25917
0.6956	0.68639	0.65173	0.60291	0.63753	0.57016	0.59418	0.56311	0.54324	0.58256	0.53764	0.58294	0.54644	0.56623	0.59455	0.58104	0.6566	0.63635	0.72693	0.77475	0.73084	0.73568	0.69163	0.75124	0.75	0.71925	0.70347	0.62594	0.71273	0.80989	0.94587	1.04176	0.97032	0.99632	0.91595	0.92212	0.97566	1.142	1.57069	2.11004	2.78	3.32235	3.74163	3.97111	3.85121	3.62249	2.88479	2.24747	1.6742	1.17045
0.70636	0.62463	0.63198	0.59716	0.61679	0.60566	0.54331	0.59238	0.5474	0.58001	0.57078	0.54684	0.58582	0.53639	0.57562	0.55144	0.57138	0.59999	0.5766	0.64794	0.61503	0.61093	0.6073	0.58927	0.6513	0.62733	0.62997	0.57024	0.54603	0.60166	0.62485	0.77328	0.79709	0.87116	0.97212	1.02229	1.21108	1.42577	1.88987	2.35863	2.78451	3.35777	3.52016	3.69352	3.5807	3.27167	2.74355	2.11351	1.62318	1.15087
0.71482	0.65932	0.6509	0.60126	0.65595	0.58611	0.58134	0.59522	0.59903	0.66355	0.61228	0.66291	0.69879	0.73269	0.80884	0.80391	0.89279	0.8838	0.90575	0.93677	0.89646	0.90988	0.82701	0.86636	0.89557	0.93667	1.00146	0.87973	0.81616	0.71917	0.7802	0.97718	1.15341	1.38928	1.50327	1.70817	2.0985	2.54696	3.11025	3.53049	3.97876	4.14792	4.16326	4.10013	3.76953	3.37314	2.7555	2.17234	1.6425	1.19432
0.7573	0.68737	0.63409	0.67251	0.60922	0.60365	0.54871	0.57388	0.64835	0.63349	0.69479	0.7103	0.84084	0.99728	1.10259	1.30258	1.45617	1.66782	1.72043	1.74127	1.70156	1.53691	1.45748	1.47673	1.55937	1.72673	1.7384	1.76171	1.51713	1.39295	1.43324	1.61764	1.88752	2.0508	2.27671	2.46762	2.88436	3.5344	4.14937	4.61788	4.97426	5.12977	4.97111	4.61208	4.24627	3.64368	2.91628	2.30771	1.72745	1.29598
0.75948	0.71777	0.67795	0.72833	0.66742	0.58768	0.60428	0.61833	0.71246	0.69685	0.72308	0.81242	0.90833	1.0974	1.17129	1.3997	1.61015	1.81046	1.96138	1.85108	1.89138	1.7344	1.55169	1.54198	1.56728	1.73602	1.79113	1.80885	1.70706	1.46684	1.46796	1.5117	1.71666	1.9072	2.04766	2.4048	2.74464	3.52246	4.35075	5.12086	5.58623	5.45423	5.4855	4.88357	4.35478	3.61929	2.86819	2.25018	1.63497	1.25695
0.73039	0.62593	0.67462	0.69914	0.63622	0.59497	0.55529	0.68302	0.74463	0.78212	0.85718	0.96231	1.25151	1.45027	1.67549	1.99213	2.30052	2.58479	2.61987	2.58524	2.51027	2.32285	2.1632	2.05092	2.10141	2.20514	2.3494	2.50952	2.41864	2.27509	2.08892	2.05306	2.11072	2.17464	2.35282	2.42885	2.84117	3.4353	4.3306	5.23934	5.44055	5.87939	5.57913	4.84984	4.10959	3.39739	2.6308	1.93384	1.44131	1.11483
0.6383	0.63546	0.6244	0.69334	0.65164	0.55266	0.61436	0.67326	0.80744	0.84429	0.93696	1.18665	1.47643	1.90314	2.23807	2.68147	3.30202	3.56313	3.75279	3.71989	3.56045	3.34252	3.03089	2.95431	2.92001	3.11748	3.12225	3.34725	3.36171	3.26748	3.26229	3.16779	3.22615	3.12243	3.0728	2.99571	3.01687	3.60148	4.19484	4.82864	5.11931	5.22036	4.83295	4.20132	3.51456	2.80906	2.09343	1.62024	1.17607	0.93858
0.65749	0.6194	0.67428	0.67367	0.70455	0.60624	0.64732	0.77059	0.8332	0.95988	1.04666	1.32238	1.68578	2.10703	2.51991	2.94651	3.50087	3.86851	4.14054	4.12227	3.8773	3.66328	3.35765	3.1633	3.22214	3.37822	3.42809	3.41734	3.60165	3.48359	3.548	3.48599	3.43573	3.42652	3.24017	3.11117	3.01854	3.23237	3.72991	4.05218	4.29728	4.44083	3.96873	3.4214	2.80563	2.24771	1.67203	1.29309	1.04565	0.8227
0.63419	0.60727	0.6063	0.69393	0.63825	0.62337	0.64477	0.7182	0.88263	0.93217	1.09638	1.34142	1.7338	2.12323	2.47732	3.04219	3.46834	3.82806	3.98131	3.99005	3.97198	3.57366	3.23801	3.12754	3.14208	3.24201	3.22631	3.23148	3.33126	3.37165	3.44418	3.38344	3.52411	3.37517	3.2296	3.00716	2.82645	2.92731	3.07988	3.33684	3.5044	3.48035	3.16227	2.6029	2.20913	1.73544	1.32775	1.07326	0.87477	0.82069
0.63916	0.5927	0.60134	0.67585	0.63161	0.65417	0.6442	0.72526	0.83575	0.89299	1.06414	1.25268	1.59698	1.95329	2.32022	2.74523	3.2268	3.57491	3.62754	3.7391	3.67419	3.41701	3.18113	2.95316	2.97365	3.03874	3.09873	3.12578	3.04015	3.15425	3.17043	3.27008	3.27262	3.18462	3.02354	2.76288	2.51707	2.49439	2.56836	2.69398	2.63401	2.51152	2.26501	1.96848	1.64397	1.28733	1.09276	0.91896	0.7962	0.76843
0.65646	0.62017	0.67421	0.64826	0.68924	0.6559	0.66431	0.74294	0.77847	0.88164	0.92849	1.11914	1.35258	1.56083	1.83843	2.0775	2.42277	2.57865	2.7906	2.90441	2.74555	2.66026	2.42239	2.34515	2.29413	2.31251	2.38932	2.29673	2.2975	2.33085	2.36228	2.47311	2.48321	2.50496	2.30275	2.09439	1.99087	1.8935	1.90868	1.86994	1.90065	1.8061	1.6361	1.47235	1.20622	1.06667	0.93462	0.80363	0.78405	0.69257
0.65219	0.6269	0.66542	0.62602	0.66583	0.64301	0.64944	0.69817	0.69465	0.78811	0.80531	0.92204	1.07429	1.17255	1.34888	1.49255	1.70673	1.81409	1.91622	2.01634	1.93741	1.89702	1.74963	1.67899	1.70476	1.69103	1.75793	1.66614	1.6642	1.66037	1.64696	1.75246	1.73216	1.79488	1.71798	1.5774	1.4864	1.40001	1.41666	1.39628	1.37316	1.32036	1.22041	1.15247	1.00748	0.94194	0.85388	0.76212	0.77155	0.69934
0.67159	0.6003	0.66046	0.66187	0.64949	0.68842	0.63666	0.69041	0.67534	0.69603	0.75311	0.75488	0.87069	0.89229	0.96429	1.02855	1.06916	1.21572	1.22768	1.29724	1.31102	1.25927	1.24627	1.14218	1.19184	1.1547	1.15542	1.15414	1.10092	1.13864	1.08512	1.12759	1.18186	1.16533	1.21029	1.08897	1.07629	1.0554	1.03944	1.06347	1.01655	1.04276	0.97135	0.94297	0.9071	0.80921	0.81193	0.73935	0.73087	0.71047
0.67151	0.61633	0.6649	0.63737	0.65577	0.65465	0.61504	0.67647	0.63873	0.67341	0.6827	0.6808	0.73675	0.71978	0.77943	0.78437	0.79442	0.85713	0.84843	0.93161	0.91302	0.92246	0.92412	0.87132	0.90318	0.85335	0.88044	0.86106	0.81706	0.85131	0.80397	0.86396	0.85807	0.86753	0.88687	0.82747	0.84379	0.79109	0.83086	0.84554	0.82199	0.8722	0.81584	0.8332	0.80397	0.75006	0.76203	0.67979	0.70285	0.6639
0.62541	0.65954	0.64902	0.63207	0.65786	0.61588	0.66805	0.63076	0.65684	0.67768	0.63198	0.6872	0.66908	0.69192	0.70437	0.68499	0.74537	0.70044	0.74668	0.74423	0.75599	0.79171	0.75194	0.78833	0.74967	0.74865	0.75082	0.70434	0.74881	0.69252	0.71324	0.71307	0.70869	0.76379	0.72277	0.74985	0.71153	0.71339	0.74086	0.70848	0.75926	0.74405	0.7725	0.77727	0.72585	0.74148	0.67096	0.68782	0.66323	0.63612
0.64809	0.6594	0.68776	0.64116	0.6826	0.64114	0.66359	0.67284	0.64844	0.68725	0.6504	0.68171	0.67985	0.67987	0.70992	0.66863	0.72327	0.6952	0.71063	0.73249	0.69932	0.74368	0.70803	0.73554	0.7215	0.69657	0.72633	0.68513	0.71731	0.69763	0.67965	0.72529	0.67914	0.73063	0.70552	0.72058	0.72354	0.68735	0.73212	0.69704	0.74423	0.75251	0.73971	0.78088	0.71415	0.74471	0.7045	0.67905	0.71114	0.66741
0.63894	0.67861	0.63897	0.66099	0.64885	0.63453	0.66565	0.62858	0.6775	0.63623	0.65246	0.67193	0.64202	0.68684	0.65547	0.67951	0.68504	0.65874	0.69075	0.64555	0.70195	0.6756	0.68059	0.71087	0.65329	0.69116	0.65705	0.67288	0.68814	0.64326	0.69472	0.64793	0.69039	0.69641	0.67367	0.69925	0.64265	0.67705	0.65907	0.6663	0.69534	0.6584	0.70556	0.66444	0.67962	0.67914	0.63217	0.67443	0.61894	0.64817
0.6395	0.5937	0.63063	0.60479	0.60643	0.61413	0.58669	0.63842	0.59941	0.62253	0.6028	0.5807	0.623	0.59157	0.62634	0.61448	0.59972	0.63324	0.5839	0.63915	0.60842	0.61806	0.6349	0.60536	0.63969	0.59044	0.61423	0.60899	0.59636	0.62381	0.57988	0.62481	0.61496	0.60625	0.63331	0.58498	0.61621	0.57291	0.59249	0.62305	0.57272	0.61383	0.57357	0.59589	0.59549	0.55617	0.58975	0.55032	0.58161	0.56051
0.56858	0.59723	0.55971	0.60206	0.5772	0.58318	0.60076	0.56105	0.60893	0.56586	0.58161	0.58954	0.56592	0.61629	0.57291	0.61073	0.59612	0.59242	0.62118	0.58155	0.63573	0.60386	0.60349	0.61685	0.58308	0.62746	0.58814	0.61394	0.59626	0.5783	0.61199	0.56527	0.61697	0.5935	0.58516	0.61031	0.56013	0.60704	0.57012	0.58736	0.5931	0.56906	0.61747	0.57262	0.59979	0.58595	0.57034	0.60018	0.55646	0.60207
0.55682	0.5922	0.5551	0.59003	0.55595	0.56217	0.58198	0.54827	0.59055	0.54781	0.56605	0.57533	0.54207	0.59276	0.54597	0.58396	0.57001	0.55758	0.59391	0.54614	0.59057	0.56751	0.57086	0.58938	0.55153	0.59428	0.55245	0.57747	0.57764	0.54708	0.59076	0.55233	0.58882	0.57217	0.56704	0.59574	0.54303	0.58664	0.55441	0.55583	0.57472	0.54127	0.58969	0.54175	0.57255	0.56841	0.54798	0.59241	0.53762	0.57241
0.58288	0.5895	0.58184	0.56591	0.62002	0.58034	0.60777	0.625	0.66442	0.71742	0.70487	0.80898	0.80908	0.85362	0.8797	0.85864	0.92326	0.90783	0.88173	0.91275	0.90173	0.98763	1.04347	1.23814	1.3561	1.42066	1.44002	1.342	1.35704	1.25591	1.25804	1.29347	1.28765	1.35606	1.33869	1.44314	1.49239	1.55812	1.62069	1.52192	1.47647	1.31691	1.20027	1.09169	0.94234	0.90238	0.80391	0.75411	0.7317	0.65703
0.58499	0.61044	0.54837	0.60357	0.61164	0.57921	0.61053	0.61785	0.73855	0.75673	0.85176	1.00769	1.12116	1.25598	1.33335	1.48769	1.62746	1.69125	1.83025	1.78644	1.80194	1.79992	1.98789	2.24895	2.44517	2.63133	2.59736	2.56285	2.52751	2.45531	2.50174	2.5691	2.63797	2.56848	2.50093	2.58558	2.54259	2.61658	2.61993	2.50474	2.3644	2.05033	1.77767	1.47906	1.2914	1.11945	0.96817	0.91407	0.79246	0.76114
0.6263	0.54455	0.58733	0.59655	0.59975	0.58245	0.54312	0.68129	0.77675	0.88032	1.01163	1.24807	1.60845	1.80173	2.16098	2.64289	3.02929	3.45338	3.67271	3.76586	3.71043	3.80372	3.93904	4.06133	4.47595	4.59556	4.552	4.53907	4.6402	4.66778	4.65677	4.84615	4.76296	4.55819	4.38402	4.14647	4.06376	4.01556	4.15262	4.00462	3.73516	3.3844	2.81063	2.2719	1.81425	1.47299	1.25172	1.01664	0.93467	0.81718
0.63195	0.61794	0.57344	0.63093	0.61937	0.54033	0.61247	0.68501	0.90863	0.95414	1.14517	1.50954	1.97976	2.55723	3.10904	3.84018	4.70347	5.40015	5.95349	6.23566	6.32475	6.20557	6.20724	6.60542	6.84611	7.04715	7.2206	7.20404	7.11047	7.13156	7.28397	7.25626	6.99541	6.65693	6.23728	5.96572	5.83753	6.07783	6.28518	6.18413	5.90355	5.19061	4.32193	3.59771	2.79141	2.0972	1.59337	1.35856	1.10085	0.97693
0.75903	0.68185	0.67062	0.74581	0.65766	0.57218	0.64395	0.73436	1.01456	1.01925	1.30162	1.77478	2.52797	3.33851	4.07375	5.3113	6.67504	7.66058	8.90652	9.61612	9.59992	9.48378	9.63314	9.82671	10.1393	10.4186	10.6826	10.6045	10.58	10.464	10.4936	10.3894	10.162	9.56819	8.9649	8.79644	8.81313	9.21606	9.66093	9.86411	9.39791	8.37427	7.28199	5.88858	4.53739	3.36369	2.46623	1.91702	1.47742	1.27585
0.90049	0.73507	0.75127	0.84519	0.71296	0.60627	0.63183	0.79332	0.9915	1.05549	1.36479	1.93113	2.9435	4.03588	5.18384	6.92262	9.08051	10.8499	12.5955	13.8117	14.0643	13.8949	13.8034	13.7998	14.0488	14.266	14.5843	14.6233	14.3546	14.0538	13.9336	13.7582	13.3812	12.5789	11.9361	11.7875	11.8998	12.6603	13.5475	14.2699	14.0057	13.0299	11.3422	9.33642	7.50693	5.53738	3.90485	2.81517	2.06363	1.65753
0.94753	0.74608	0.7873	0.83703	0.73395	0.53777	0.60363	0.80971	0.96714	1.08766	1.32797	2.0755	3.16234	4.41697	6.07819	8.13353	10.8297	13.3236	15.7248	17.3409	18.0065	18.1063	17.5019	17.1747	16.9874	17.1782	17.6172	17.6543	17.4992	16.9728	16.5953	16.3066	15.7041	15.0134	14.1343	13.9988	14.8206	15.9501	17.6429	19.2627	19.6286	18.5568	16.6424	13.9739	11.3224	8.76077	6.02229	4.07215	2.93747	2.12215
0.92805	0.72591	0.81579	0.84644	0.73045	0.49545	0.60338	0.80643	0.93689	1.01774	1.24718	1.94827	2.93127	4.22299	5.79345	7.69486	10.4238	13.1523	15.3444	16.9333	17.9222	18.0491	17.2617	16.679	16.4674	16.898	17.3195	17.267	16.6915	15.8728	15.1705	14.7257	14.3538	14.0068	13.6688	14.1906	15.2983	17.5838	21.2869	24.0576	25.199	24.5702	22.4538	19.5253	16.1936	12.4941	8.87195	6.09323	4.06324	2.72224
0.9502	0.66944	0.77421	0.7744	0.62289	0.41489	0.5007	0.72774	0.797	0.8627	1.00762	1.55182	2.37455	3.25138	4.52831	6.41826	8.69678	10.893	12.8523	14.2904	15.1642	15.3722	14.4812	13.6061	13.5136	13.8339	14.3771	14.2476	13.556	11.78	11.0282	11.3905	12.0185	12.6348	13.0622	13.8767	16.3919	20.0482	24.1444	27.859	29.6554	29.8895	27.9537	24.3879	20.7652	17.0106	12.1221	8.03663	5.45227	3.49935
1.08115	0.73042	0.7748	0.76444	0.62755	0.3798	0.47752	0.71221	0.73958	0.85511	1.02461	1.52264	2.20204	3.13008	4.29089	5.91499	8.33746	10.5881	12.1808	13.8309	14.8347	14.7689	13.7754	12.8019	12.6174	12.4027	12.7282	12.6712	11.4528	10.1228	9.93387	11.0735	12.2945	13.1536	13.7711	14.9455	17.4295	20.9122	25.4141	28.8915	30.6628	30.9483	29.2093	26.3948	23.4163	19.0202	13.8314	9.72991	6.51729	3.88319
1.17318	0.80394	0.77364	0.83247	0.68731	0.36979	0.48392	0.69604	0.84439	0.86558	1.00602	1.47989	2.06441	2.86964	3.80604	5.12297	6.99476	8.69634	10.217	11.5163	12.2192	12.1883	11.1362	9.95082	9.42896	9.58052	9.87036	9.50429	8.66171	7.3214	7.38523	8.58588	10.0051	11.217	11.6978	12.57	14.3713	17.8025	22.1	25.405	27.3685	28.031	27.3407	25.6581	22.9221	19.282	14.6742	10.3212	6.63284	4.06277
1.33436	0.81478	0.75803	0.89005	0.74792	0.46813	0.43821	0.69077	0.79761	0.73912	0.83256	1.01759	1.3255	1.53611	1.71177	2.17536	2.6657	3.06138	3.12773	3.38294	3.44672	2.96717	2.34663	2.06637	2.17761	2.28157	2.45482	2.43817	1.6258	0.99741	1.21254	2.15212	3.3237	4.26108	4.98956	5.76143	7.41763	10.4178	13.6977	16.4664	19.2343	21.1394	21.5702	21.1335	20.0852	17.6885	13.9594	9.7505	6.19991	3.84202
1.19613	0.8717	0.71214	0.84962	0.79616	0.54581	0.42917	0.54689	0.69685	0.58931	0.56479	0.62766	0.81217	0.99728	1.02064	1.25853	1.48984	1.63265	1.75145	1.91705	2.0658	1.75913	1.47041	1.34886	1.1882	1.19858	1.10135	0.86094	0.55478	0.93123	2.00451	3.1525	3.84963	4.1333	4.27864	4.43666	4.90673	6.05285	7.73	9.87742	12.0499	14.4794	16.6142	17.3777	17.1707	15.8818	12.7879	9.12334	6.0441	3.70624
1.12066	0.8981	0.75887	0.69563	0.7849	0.64153	0.43596	0.41624	0.54076	0.65101	0.59418	0.65885	0.8861	1.17064	1.37033	1.57938	2.13703	2.40763	2.67335	3.11517	3.12691	2.84568	2.59944	2.59687	2.3889	2.18996	1.97479	1.6191	1.64285	2.50591	3.92754	4.74463	5.03373	4.90665	4.47012	4.26904	4.2981	4.86322	6.09841	7.97972	11.0014	14.298	16.866	18.0929	18.1229	16.5166	13.4956	9.75712	6.48334	3.8463
1.14509	1.06927	0.83406	0.64705	0.74991	0.78372	0.62767	0.50072	0.63659	0.88364	0.89866	0.98562	1.18844	1.53078	1.83056	2.23029	2.64587	2.74856	2.85296	2.90219	2.73993	2.51959	2.34054	2.51542	2.56843	2.41061	2.05779	1.70422	1.80484	2.83647	4.07695	4.87909	5.15898	4.88821	4.39012	4.169	4.34973	5.31013	7.17152	10.0469	13.7683	17.4735	20.5548	21.7259	20.8042	18.9141	15.0969	10.7356	7.05381	4.29265
1.13095	1.04331	0.85862	0.63726	0.65579	0.78177	0.62973	0.54136	0.62508	0.77475	0.86098	0.80428	1.00156	1.21655	1.39937	1.63363	1.76526	1.84258	1.87429	1.9398	1.8738	1.75565	1.92367	2.24204	2.49309	2.32196	1.95013	1.51507	1.23873	2.0043	3.14346	4.34969	5.11505	5.26865	5.13009	4.97719	5.57556	7.14846	9.41559	12.4841	15.9356	19.1512	21.4607	21.8556	20.9268	18.5703	14.4857	10.2969	6.93396	4.24351
1.14178	1.00135	0.85466	0.65355	0.68392	0.70954	0.5602	0.53645	0.50108	0.54843	0.48779	0.44299	0.4872	0.42103	0.41493	0.44321	0.63436	0.83216	0.98853	1.55491	2.16148	2.56459	2.4825	2.2969	2.21064	1.85	1.65989	1.39869	0.94824	0.75466	1.35139	2.46286	3.7203	4.82403	5.32423	5.68182	7.09417	9.29944	12.2092	15.3749	17.6222	19.3819	20.3439	19.5888	18.2423	15.8965	12.3439	9.10478	6.36536	3.94047
1.04803	0.88559	0.72041	0.65809	0.64709	0.60283	0.44611	0.53618	0.59544	0.59397	0.69931	0.78786	1.02202	1.26555	1.57672	2.08986	2.76929	3.53767	3.94231	4.68901	6.05091	6.69412	6.26315	5.52727	5.15693	4.78947	5.036	5.57479	5.12908	3.97854	3.39077	4.01173	5.1895	6.55584	7.72475	8.53488	10.2574	13.4061	17.1672	20.2077	21.6804	22.5057	21.7949	19.7923	17.6666	14.6382	11.5634	8.67528	6.04844	3.96712
1.23736	1.02972	0.78649	0.74576	0.86482	0.63772	0.57821	0.68945	0.92845	1.02072	1.10924	1.47234	1.91804	2.52558	3.33164	4.41214	5.76073	7.07538	8.44722	10.0239	11.6768	12.9317	12.9642	12.2756	11.353	10.669	10.6237	11.2342	11.373	9.97864	8.81269	8.59032	9.24895	10.3789	11.1332	12.0355	13.706	16.9973	20.7479	23.718	25.2711	25.3929	24.1183	21.7541	18.4053	15.0334	11.6584	8.38632	5.8213	4.04047
1.48734	1.10334	0.8339	0.8192	0.90734	0.75729	0.53025	0.74303	0.99349	1.09718	1.1878	1.5139	2.06447	2.62718	3.52191	4.75781	6.11104	7.92643	9.82805	11.7822	13.5553	14.7831	14.8399	14.0491	12.6409	11.2899	11.2162	12.0974	12.7892	11.9827	10.5048	9.46863	9.30842	9.83756	10.469	10.9815	12.5576	15.4012	19.3091	22.9795	25.6156	26.7216	25.8117	23.5203	19.9493	16.0138	11.7655	8.0727	5.60339	3.83364
1.63506	1.28079	0.91276	0.92057	0.96206	0.77483	0.53673	0.71129	0.98664	1.07371	1.21158	1.54088	2.1726	2.84244	3.76448	5.07509	6.56051	8.75076	11.04	13.1745	15.1618	16.7245	17.3156	16.6076	14.8984	13.2813	12.8695	14.23	15.8288	15.7272	13.9967	12.2368	11.4787	11.1743	10.8811	10.8346	11.7274	14.3795	19.2089	23.5923	26.8545	28.6517	28.0763	25.7453	22.1466	17.1027	12.1871	8.3642	5.39465	3.57166
1.46737	1.19484	0.82378	0.79911	0.8975	0.62717	0.5132	0.62246	0.93262	1.06237	1.15369	1.67573	2.38232	3.28286	4.35333	6.03605	8.15455	10.2341	12.9353	15.9649	17.729	19.0874	19.9459	19.4804	17.8346	16.3619	16.0565	17.0655	18.5984	18.4987	17.0189	15.3334	14.3305	13.8044	12.9374	12.516	13.1563	15.7624	20.1612	24.6846	28.2994	29.2173	28.5735	25.7537	21.9767	17.3557	12.3665	8.11121	5.04336	3.32831
1.34163	1.07641	0.79424	0.69177	0.81328	0.63603	0.46962	0.66344	0.8967	1.14475	1.26613	1.77853	2.59334	3.59181	4.8917	6.46087	8.72866	11.3134	13.7773	16.2947	18.1439	19.3073	19.7857	19.0893	17.7284	16.743	16.6191	17.5268	18.3861	17.9526	16.4635	15.1711	14.7301	14.4299	14.148	14.0103	14.8091	17.269	21.7679	25.5961	28.4364	29.3497	28.0237	25.0894	21.1656	16.7802	12.0524	8.05765	5.21595	3.30225
1.2431	0.9968	0.67711	0.5409	0.63741	0.62266	0.36582	0.4376	0.65683	0.83729	0.95189	1.22974	1.96144	2.72039	3.57796	4.96324	6.82616	8.70412	10.6495	12.7796	14.2818	15.2674	15.1479	14.4019	13.6863	13.0261	13.0237	13.7002	13.9461	12.8913	11.6687	11.267	11.5651	11.9699	12.2835	12.5543	13.6327	16.0023	20.4541	24.4645	27.2127	28.0845	26.5254	23.8901	20.401	16.0882	11.9834	8.35824	5.27937	3.29461
1.24473	1.04999	0.73621	0.49915	0.60478	0.65297	0.44494	0.40585	0.51386	0.76899	0.73291	0.84907	1.24606	1.68776	2.14924	2.78763	3.92426	4.98959	6.05693	7.39327	8.60567	9.10716	8.90555	8.6196	8.48901	8.37111	8.60463	8.72103	8.44203	7.19314	6.76946	7.4606	8.86275	10.1482	10.7089	11.4063	13.0192	15.2818	19.1793	22.5574	24.4482	24.9226	23.3835	21.0372	18.8964	15.7647	11.7995	8.43136	5.68911	3.53894
1.16039	1.06035	0.78123	0.58693	0.57116	0.70014	0.5532	0.42504	0.59581	0.75753	0.90234	0.94088	1.28659	1.88226	2.23879	2.89875	3.6996	4.52662	5.38523	6.17738	6.89765	7.10154	7.07394	7.02375	7.07697	7.09713	7.01836	6.80921	6.2527	5.60686	6.05572	7.31361	9.29134	10.5978	11.0538	11.4575	12.6967	14.8506	17.5044	19.7541	21.2547	21.671	21.0433	19.6061	18.3742	16.0046	12.4373	9.09261	6.23404	3.83617
1.04413	1.00834	0.84707	0.65686	0.52564	0.54496	0.5474	0.37585	0.40096	0.47361	0.55492	0.58215	0.6387	1.05887	1.33914	1.69304	2.26693	2.81392	3.36835	3.83715	4.40214	4.33559	3.86051	3.78966	3.89564	4.04246	3.92433	3.75726	3.16244	2.54306	3.28435	4.53596	5.79739	6.69556	7.21273	7.47535	8.34522	10.777	13.4169	15.7163	17.7385	19.4297	20.3588	20.0528	18.9992	17.0763	13.4575	9.73311	6.41434	3.92165
1.14946	1.07513	1.03185	0.76399	0.57674	0.53279	0.61296	0.48954	0.36094	0.38762	0.38668	0.38349	0.23374	0.17769	0.14213	0.01679	0.01995	0.06387	0.00573	0.09667	0.09176	0.10353	0.05145	0.15159	0.2122	0.2237	0.20952	0.08941	0.22507	0.03688	0.65361	1.42608	1.95061	2.27011	2.24154	2.5167	3.47401	5.28205	7.98299	11.2204	14.4472	17.6517	20.2765	21.3445	20.5784	18.3325	14.1531	10.0483	6.50443	3.74425
1.35034	1.24171	1.10521	0.8937	0.60946	0.63506	0.67179	0.56959	0.4962	0.50761	0.68663	0.7185	0.71764	0.7909	0.88396	1.03086	0.91658	0.90184	0.95185	0.87393	0.77057	0.74362	0.99014	1.16905	1.2218	1.09158	0.74305	0.62016	0.96415	2.08158	3.19569	3.86463	3.95848	3.49771	3.0676	2.81334	3.09091	4.43773	6.71272	9.80909	13.7645	17.8037	20.8878	22.319	22.0097	19.565	15.5347	10.8089	6.82012	4.13077
1.47079	1.25751	1.12504	0.8841	0.73909	0.63335	0.5884	0.51899	0.40455	0.4998	0.55965	0.59323	0.63432	0.71787	0.92492	1.10618	1.30714	1.42435	1.61839	1.79432	1.54732	1.4071	1.4984	1.72305	1.79236	1.58588	1.2794	0.99552	1.29619	2.32043	3.45022	4.13088	4.1259	3.82467	3.3095	3.08756	3.52997	4.74739	7.20648	10.4607	14.3653	18.1397	20.8295	21.759	21.2177	19.1622	15.3469	10.8361	7.12247	4.28662
1.33878	1.19377	0.94471	0.87527	0.77382	0.6715	0.582	0.48773	0.51792	0.46627	0.5134	0.48612	0.46899	0.52824	0.56835	0.75196	0.88699	1.03341	1.3275	1.612	1.58826	1.37065	1.37083	1.5469	1.64301	1.55403	1.22649	1.09611	1.2107	2.00432	2.83131	3.19442	3.1478	2.88211	2.74236	2.64627	2.85861	4.02022	6.03174	9.15162	12.8083	16.1068	18.2581	19.2341	19.142	17.5131	14.1347	10.236	6.869	4.27358
1.24545	0.99973	0.79196	0.80054	0.79325	0.73225	0.53117	0.50628	0.5976	0.60484	0.61126	0.51699	0.54448	0.58092	0.55653	0.59214	0.57977	0.63659	0.70074	0.82727	0.90036	0.75359	0.685	0.68124	0.86153	0.93109	0.8238	0.63672	0.38693	0.57795	1.00226	1.5476	1.98647	2.33112	2.83461	3.31569	4.18095	5.64659	7.94092	10.9101	13.4677	15.8969	17.6319	18.0795	17.549	15.9213	12.8954	9.58922	6.65833	4.16947
1.45691	1.09886	0.92876	0.90161	0.95094	0.82279	0.57469	0.67192	0.82912	1.02273	1.02471	1.06157	1.34952	1.65032	1.90849	2.1	2.42479	2.63389	2.68567	2.75952	2.72126	2.52878	2.27626	2.27194	2.59099	2.91534	3.11311	2.82597	2.06695	1.59061	1.837	2.95863	4.23891	5.31216	6.15992	7.33775	9.37177	11.8845	15.1447	17.8815	19.6367	20.9444	21.3628	20.6238	19.334	16.9759	13.4608	10.1065	7.23563	4.53704
1.78204	1.27439	1.17082	1.13714	1.0403	0.76611	0.541	0.73044	0.99345	1.2039	1.27706	1.56273	2.25538	3.12221	3.87149	4.72237	5.98676	6.97995	7.4963	7.53923	7.32389	6.7669	6.0336	5.97817	6.5999	7.14484	7.66997	7.46694	6.46028	5.49827	5.64485	6.8739	8.16633	9.35543	10.3277	11.5359	13.8671	17.4489	21.3278	23.9955	25.4788	26.0347	25.3509	23.6765	21.2647	17.9581	14.3729	10.7216	7.38415	4.74205
1.80358	1.26857	1.32141	1.38168	1.17439	0.69936	0.58908	0.95056	1.27273	1.41533	1.46248	1.87594	2.7515	3.54419	4.29482	5.32949	6.72889	7.80954	8.53481	8.52599	8.16422	7.71819	6.65932	6.36	6.77215	7.50178	8.10027	8.17618	7.4193	6.23376	5.70714	6.17965	7.19601	8.39292	9.41225	10.7647	13.23	16.8546	21.445	25.4845	27.952	28.7818	27.9004	25.2329	21.8574	18.2537	14.2885	10.3644	7.05587	4.64284
1.56445	1.10484	1.24446	1.46071	1.17934	0.76142	0.71706	1.3532	1.85123	2.02117	2.337	3.17578	4.4968	5.77466	7.26121	8.96579	10.5844	12.3276	13.0331	12.6638	12.149	11.2204	9.99776	9.45875	9.67661	10.3986	11.1572	11.7617	11.635	10.6811	9.75727	9.46425	9.81414	10.2515	10.7903	11.6566	13.665	16.932	21.8247	26.4414	29.0111	29.5387	27.9208	24.6347	20.9456	16.903	12.7221	8.91868	5.96199	3.87483
1.21921	0.90544	1.07558	1.30914	1.13788	0.68372	0.77626	1.42591	2.04825	2.40509	2.88253	4.294	6.12345	8.24948	10.4131	12.9992	15.4789	17.9776	18.9705	18.8053	18.0372	16.5562	15.042	14.4786	14.7293	15.3436	15.8556	16.4721	16.8636	16.5859	16.1452	15.7717	15.525	15.2186	14.7236	14.5798	14.8935	17.4438	21.2648	24.5644	26.759	26.6641	24.7769	21.4142	17.2318	13.448	9.88054	6.73947	4.30302	2.87451
0.86267	0.65476	0.82186	1.09875	1.02142	0.6661	0.82569	1.42052	2.07334	2.54547	3.20235	4.67682	6.71007	8.95096	11.2319	13.9664	16.7188	18.7317	20.1995	20.399	19.7651	18.0601	16.2115	15.4934	15.4951	16.1136	16.4043	16.7354	17.2109	17.1102	17.1408	16.8963	16.6732	16.3931	15.6881	14.7218	14.2536	15.0935	17.3602	19.6177	21.0262	20.8445	19.0707	16.2634	13.1433	9.8833	6.83612	4.6274	3.01646	2.04231
0.74785	0.50546	0.67644	0.95554	0.91026	0.71204	0.81359	1.36437	1.99303	2.53759	3.39764	4.71762	6.83839	9.38009	11.3405	13.6691	16.5996	18.6763	19.2917	19.5824	19.0027	17.4895	15.7395	14.8843	14.856	15.2262	15.367	15.6073	15.7639	16.1006	16.3386	16.2844	16.2864	15.9125	15.2121	13.9617	12.7841	13.0877	14.2478	15.4	16.2547	15.9274	14.4557	11.88	9.25845	6.93263	4.78064	3.11808	2.14139	1.56394
0.73981	0.51265	0.6172	0.81898	0.80146	0.62747	0.70847	1.10273	1.75914	2.19785	2.8714	4.19641	6.09453	7.81886	9.86292	12.4543	14.4718	16.4353	17.6308	17.6911	17.3797	16.0296	14.5341	13.7105	13.7394	14.0141	14.0582	14.224	14.3272	14.3693	14.6674	14.9955	15.0763	14.7045	14.0589	12.6314	11.2746	10.9094	11.2839	11.7011	11.5955	11.1825	10.0374	7.98107	6.09709	4.62293	3.19555	2.13436	1.5842	1.23046
0.55441	0.42503	0.51345	0.61752	0.68135	0.57991	0.6392	0.92156	1.2624	1.68163	2.14148	3.03656	4.19317	5.59897	6.96222	8.26557	9.99761	11.4283	12.1196	12.4106	12.1431	11.5453	10.6273	9.92152	9.78411	9.90947	9.86775	9.69393	9.7879	9.78797	10.0687	10.3942	10.5398	10.4779	9.82626	8.88604	7.91282	7.38684	7.4862	7.48488	7.40744	6.88263	6.15542	5.14758	3.92213	2.98386	2.16384	1.57767	1.20478	0.92567
0.56677	0.46076	0.47631	0.59788	0.59357	0.5916	0.58816	0.71961	1.00127	1.19078	1.52291	2.01319	2.80224	3.60513	4.34606	5.35172	6.24615	7.02166	7.65837	7.90896	7.96437	7.45564	6.87811	6.44625	6.31813	6.38431	6.3151	6.19148	6.0533	6.0759	6.16481	6.39781	6.7109	6.68113	6.33921	5.75606	5.04993	4.7177	4.64078	4.66907	4.47459	4.16368	3.78359	3.13776	2.56266	2.01453	1.57955	1.20302	0.94369	0.82262
0.58046	0.52319	0.51942	0.60909	0.59099	0.59262	0.59591	0.64098	0.78076	0.87706	1.05988	1.26324	1.61773	2.00579	2.28987	2.67522	3.07162	3.49955	3.90842	4.09454	4.2136	4.05252	3.81406	3.58433	3.52239	3.61967	3.44707	3.38232	3.22288	3.13385	3.14259	3.24884	3.55372	3.60635	3.52702	3.18144	2.83704	2.72426	2.64144	2.70407	2.67685	2.57206	2.43241	2.16921	1.88968	1.53976	1.27719	1.06757	0.86842	0.76855
0.55447	0.54544	0.54095	0.52778	0.5974	0.53636	0.57786	0.57885	0.62622	0.71762	0.70715	0.84235	0.94802	1.13643	1.25428	1.30997	1.53323	1.68069	1.85768	2.05026	2.23479	2.23597	2.03698	2.00151	1.92499	1.8885	1.84583	1.81336	1.75155	1.59452	1.58968	1.6604	1.7623	1.89144	1.82937	1.74907	1.57929	1.54016	1.59881	1.63136	1.74355	1.76455	1.75106	1.67492	1.47521	1.34893	1.12206	0.97595	0.83671	0.73746
0.64665	0.65071	0.60461	0.66256	0.63355	0.63078	0.65442	0.63036	0.70845	0.69542	0.73716	0.76392	0.8059	0.90472	0.90914	0.97504	1.00366	1.07614	1.1554	1.21799	1.39825	1.40018	1.39508	1.35486	1.27522	1.2926	1.20216	1.1804	1.11672	1.05959	1.10733	1.08235	1.18233	1.20683	1.27151	1.21105	1.08946	1.12416	1.12675	1.22365	1.29851	1.35266	1.4202	1.34424	1.30617	1.13784	0.99849	0.91692	0.79267	0.77237
0.69548	0.65791	0.66889	0.68043	0.64439	0.68868	0.65411	0.68679	0.68529	0.67876	0.7345	0.71077	0.78368	0.8093	0.82319	0.86325	0.84381	0.89016	0.86724	0.94129	1.00218	1.01683	1.04349	0.95744	0.95405	0.92155	0.88947	0.91245	0.85312	0.88947	0.83925	0.84537	0.89724	0.88331	0.92573	0.8658	0.86484	0.84173	0.83563	0.92517	0.96793	1.069	1.06717	1.0482	1.01657	0.91143	0.86623	0.74957	0.72226	0.68472
0.60273	0.63402	0.6063	0.62137	0.62462	0.59792	0.64703	0.60478	0.65263	0.64228	0.64164	0.69713	0.6823	0.76981	0.76694	0.79729	0.83133	0.80436	0.85114	0.83957	0.88823	0.91018	0.88694	0.89428	0.83238	0.86088	0.82049	0.80131	0.8345	0.80509	0.84961	0.82643	0.86711	0.8929	0.85796	0.86354	0.79012	0.80511	0.78755	0.79844	0.86928	0.85136	0.92084	0.87117	0.85697	0.8122	0.72195	0.72759	0.65538	0.66147
0.58206	0.57393	0.60525	0.55291	0.60031	0.56581	0.58094	0.60272	0.57799	0.63669	0.60444	0.64862	0.65971	0.67434	0.7357	0.71279	0.76479	0.7564	0.76246	0.80164	0.78593	0.83918	0.78602	0.78425	0.7743	0.72375	0.7679	0.7208	0.74595	0.72725	0.71866	0.7623	0.72399	0.78229	0.74692	0.738	0.72656	0.67482	0.72409	0.69312	0.73112	0.74256	0.7258	0.76128	0.69855	0.70386	0.65131	0.62495	0.64534	0.59015
0.57822	0.55316	0.54269	0.56876	0.53202	0.57283	0.54326	0.54972	0.57111	0.54512	0.58866	0.56707	0.6016	0.61836	0.6163	0.66483	0.64122	0.67986	0.68236	0.6736	0.68769	0.65524	0.70176	0.659	0.66522	0.66489	0.62043	0.66156	0.61441	0.65124	0.63915	0.63463	0.68283	0.65326	0.68331	0.64185	0.61996	0.62235	0.57853	0.63125	0.59833	0.61527	0.62314	0.59142	0.62286	0.55876	0.58409	0.55906	0.53685	0.55853
0.56114	0.52621	0.57376	0.52726	0.57096	0.55519	0.54636	0.57728	0.53199	0.59142	0.56542	0.57124	0.605	0.56393	0.62505	0.59627	0.62904	0.63439	0.61246	0.6537	0.62537	0.66046	0.64371	0.62589	0.65204	0.6115	0.64726	0.61417	0.62466	0.63619	0.60428	0.64934	0.6095	0.65147	0.64711	0.6246	0.63339	0.5863	0.6191	0.59031	0.59699	0.63265	0.59113	0.63275	0.59311	0.61322	0.60277	0.58009	0.62779	0.57638
0.35423	0.34466	0.27477	0.34886	0.33003	0.34959	0.32934	0.39424	0.52384	0.56426	0.66008	0.7768	0.89085	0.96621	0.97219	1.05087	1.05543	1.07777	1.04299	1.04399	1.09601	1.14391	1.4404	1.73309	2.10364	2.30212	2.24513	2.21663	2.09251	1.93725	1.93314	1.92647	2.08416	2.07957	2.15326	2.33621	2.4639	2.64642	2.66711	2.59119	2.36732	2.13099	1.81262	1.48158	1.28951	1.02156	0.87749	0.74115	0.60838	0.56624
0.467	0.37841	0.35538	0.43051	0.42551	0.43228	0.3708	0.55744	0.73679	0.81871	1.05803	1.30867	1.70212	1.99382	2.23419	2.62066	2.80767	3.23031	3.29166	3.39672	3.30534	3.34555	3.81699	4.31684	4.87959	5.22358	5.23704	5.18965	5.03879	4.99553	4.94619	5.22547	5.35855	5.13146	5.06026	5.07953	5.19691	5.21098	5.23249	5.11413	4.51982	4.09034	3.39004	2.64016	2.13812	1.69359	1.4239	1.15056	0.98249	0.81435
0.63596	0.5431	0.52136	0.62192	0.598	0.57277	0.5435	0.75514	1.09338	1.26266	1.60113	2.15634	2.88534	3.54328	4.31758	5.43435	6.33913	7.47549	7.9141	8.13922	8.26389	8.13703	8.34123	9.05372	9.97024	10.0067	10.0122	10.1068	10.0479	10.2084	10.4909	10.6282	10.463	10.135	9.66294	9.06961	8.76552	8.83664	8.98301	8.63124	8.18124	7.29842	5.83587	4.66684	3.69458	2.81633	2.19823	1.76321	1.48263	1.22786
0.85363	0.67499	0.65135	0.78166	0.69671	0.59999	0.61546	0.88465	1.28425	1.49705	1.94069	2.715	3.92889	5.09505	6.42047	8.31462	10.37	12.0258	13.2668	14.1156	14.2418	13.8273	14.0898	14.8844	15.4406	15.6174	16.169	16.2328	15.8532	16.0068	16.3514	16.2575	15.8107	14.9395	14.0718	13.2282	13.0927	13.6493	13.8974	13.9101	13.0958	11.7198	9.94465	7.8799	5.94155	4.41802	3.30173	2.50316	1.98321	1.66145
1.1183	0.81065	0.8234	0.97519	0.80425	0.62081	0.62418	1.01902	1.4348	1.62099	2.20973	3.23851	4.88634	6.66888	8.65637	11.3065	14.3402	17.1152	19.5552	21.3593	21.4851	21.2193	21.4966	21.8301	22.54	23.1742	23.8867	23.9111	23.6496	23.3836	23.4442	23.3732	22.7518	21.3579	20.1864	19.4635	19.6382	20.3909	21.4293	22.001	21.0445	19.2349	16.6478	13.214	10.2918	7.66122	5.3592	3.85699	2.96941	2.34329
1.35432	0.92496	0.94617	1.13271	0.86877	0.59691	0.62427	1.08215	1.55766	1.62906	2.26218	3.66174	5.72983	7.95733	11.0555	14.8634	19.0777	23.4433	27.7062	30.0096	30.5698	30.481	30.1196	29.8186	30.4112	31.1225	31.7152	31.743	31.2914	30.7383	30.366	30.1022	29.3506	27.8164	26.5267	25.8907	26.3458	27.4928	29.5736	31.5846	30.9535	28.9834	25.5907	21.0562	16.9485	12.7962	8.77961	5.99239	4.34341	3.22623
1.48085	0.93364	1.0424	1.18221	0.91716	0.47167	0.58862	1.0559	1.40879	1.64654	2.2308	3.81707	6.33565	9.25503	12.833	17.4137	23.3326	29.1546	34.201	37.6628	38.9779	39.1581	38.0513	36.9914	37.0367	37.1728	37.8987	38.3084	37.5693	36.7635	35.7888	35.1401	34.2704	32.7529	30.8353	30.5537	31.5903	34.3803	38.6737	41.5598	42.6021	40.8251	36.7087	31.7762	25.7321	19.2508	13.596	9.25979	6.16753	4.23927
1.43031	0.84826	0.97851	1.19819	0.71862	0.35035	0.44698	1.0075	1.36229	1.39943	2.06041	3.5479	5.7556	8.40492	12.1275	16.5982	21.584	27.6685	32.757	35.6488	37.4087	37.7243	36.3847	34.7655	34.3331	35.3423	35.8119	36.2443	35.2155	33.0918	31.5297	30.7862	30.3277	29.5387	29.0172	29.8072	32.7513	37.5101	44.3805	50.541	53.0291	52.2606	48.5289	42.2237	35.8706	28.2199	19.957	13.4288	8.93538	5.85466
1.40864	0.75896	0.90197	1.05559	0.60601	0.18107	0.339	0.78286	1.05324	1.05476	1.50312	2.55029	4.41677	6.52513	9.13618	12.9818	17.9127	22.6612	26.4849	29.3083	31.2735	31.7835	29.9735	28.0501	27.7792	28.6921	29.7008	29.6349	27.8814	24.5962	22.775	23.5937	25.2498	25.9257	27.4015	29.9838	33.7062	40.5992	50.511	57.3736	60.9963	61.4319	57.7032	52.1518	45.3993	36.2639	26.7827	18.6547	11.8746	7.34352
1.83082	0.94107	0.90394	1.05074	0.54352	0.06141	0.17414	0.67203	0.91263	1.01144	1.46812	2.54369	4.14937	5.92075	8.41329	12.6272	16.9694	21.1502	25.4464	28.8021	30.7211	30.7142	28.73	26.5834	26.0496	26.1151	26.3705	26.4135	23.9058	20.8511	20.4864	22.8017	25.6669	27.4327	29.0185	31.036	35.9415	43.1016	51.4206	57.8457	61.4224	62.0957	59.7696	54.6393	48.6589	40.9462	30.949	21.2943	14.0231	8.64207
1.88562	0.94156	0.87085	1.01981	0.65767	0.03771	0.1189	0.74383	1.0152	1.09912	1.38687	2.40882	3.68803	5.18896	7.34209	10.0017	13.4262	17.2699	20.5013	22.8265	24.5904	24.4171	22.0302	20.0027	19.0493	18.9688	19.5324	19.2993	17.3186	14.4115	14.6099	17.1821	19.971	22.3282	23.8424	25.1753	28.7719	35.0136	43.2184	49.998	53.7292	55.8244	54.6997	51.162	47.3982	41.0057	31.2052	22.1705	14.8293	8.76315
2.0099	0.96639	0.77989	0.99986	0.84393	0.09753	0.06453	0.56449	0.80726	0.75639	0.77656	1.27388	1.82323	2.2752	2.65558	3.42148	4.38998	4.9993	5.30408	5.73376	5.51694	4.78678	3.50076	2.86443	3.05746	3.41295	3.88483	3.66904	2.23737	0.77176	1.15157	3.0809	5.60618	7.76397	9.07539	10.8215	14.3984	19.8407	26.3948	32.4757	38.4176	42.3169	43.4787	43.5846	41.8032	37.3451	29.5757	21.2057	13.775	7.9739
1.87896	1.03131	0.69544	0.89724	0.85492	0.28451	0.06807	0.18121	0.48744	0.3237	0.24624	0.29167	0.82452	1.14477	1.26485	1.77684	2.3658	2.65567	2.88194	3.43399	3.66686	3.15251	2.54088	2.15222	1.83533	1.7905	1.6601	1.09806	0.42837	1.41039	3.73566	6.29059	7.79984	8.3313	8.49901	8.61375	9.615	11.6159	15.0006	19.2961	24.2906	29.51	33.9122	35.9472	35.979	33.4933	27.5536	19.9438	12.9252	7.66496
1.70325	1.1499	0.79293	0.65684	0.81956	0.57624	0.10258	0.0249	0.31482	0.52359	0.47948	0.564	1.00556	1.58608	2.16269	2.71326	3.59512	4.41912	5.17369	5.87775	6.02063	5.32243	4.85806	4.87522	4.54872	4.07726	3.58849	2.84101	2.82957	4.59925	7.43669	9.54367	10.1546	9.97894	9.12252	8.51732	8.60092	9.845	12.4381	16.6234	22.7163	29.2767	34.9049	37.7511	38.0111	35.2982	29.2053	21.0414	14.2771	8.46574
1.59241	1.4098	0.87476	0.53043	0.60874	0.78464	0.3998	0.08459	0.39893	0.86851	1.03558	1.12165	1.52011	2.28652	2.84684	3.78207	4.60056	5.01253	5.22555	5.24492	5.02043	4.42104	4.09933	4.42194	4.62791	4.39392	3.61458	2.82417	2.87436	4.74477	7.60534	9.46974	10.443	9.93528	8.70316	8.18745	8.70427	10.7725	14.5577	20.245	27.7427	36.2328	41.8874	44.4641	43.3249	39.0934	32.0312	22.9798	15.0106	9.24731
1.60221	1.47853	1.11019	0.54502	0.64514	0.85447	0.61748	0.34384	0.44619	0.83418	0.93345	0.88279	1.20322	1.67792	2.01146	2.44567	2.91216	2.9938	3.13691	3.36173	3.30373	3.08869	3.26816	4.09717	4.5965	4.18601	3.48178	2.46809	1.8591	3.17732	5.73682	8.33345	10.0469	10.6632	10.4407	10.0707	11.2892	14.3414	19.1566	25.416	32.3319	38.2699	43.2853	44.5061	43.1328	38.5921	30.3581	22.1039	15.2619	8.98152
1.63033	1.34659	0.92215	0.59191	0.58648	0.64214	0.36017	0.24735	0.2565	0.26823	0.22154	0.09744	0.12252	0.08695	0.01353	0.11814	0.5542	1.07585	1.4536	2.58435	4.12813	5.01139	4.83712	4.36104	4.13832	3.51971	2.96618	2.46918	1.49851	0.84568	2.06786	4.57589	7.22262	9.68316	10.9073	11.7428	14.3691	19.3022	25.5134	31.2302	35.7769	39.2417	41.3516	40.291	37.2191	32.8157	26.5279	19.5802	13.2822	8.35669
1.63701	1.29084	0.8776	0.73621	0.77536	0.61438	0.31955	0.41507	0.64505	0.63961	0.79686	1.14157	1.6027	2.09489	2.868	4.29112	5.55471	7.07379	8.64044	10.3827	12.7614	14.7422	14.0074	12.312	11.2983	10.5906	10.9268	11.9858	11.4336	8.92484	7.38191	8.3468	11.1517	14.1728	16.3711	18.0743	21.8175	27.7401	35.2882	41.3174	44.5541	45.6367	44.3381	40.0547	35.7896	30.2498	24.3151	18.3704	12.8646	8.59781
2.06172	1.52211	1.03787	0.90432	1.12897	0.77653	0.41804	0.76284	1.20389	1.44424	1.66097	2.35461	3.31329	4.64237	6.49007	8.6202	11.4092	14.8015	17.5713	20.7638	24.7064	27.5474	27.644	26.2983	24.1798	22.3174	22.1962	23.6598	24.0271	21.3659	18.7231	18.0123	19.2632	21.3576	23.1441	24.7195	27.9369	33.8328	41.6063	47.4891	50.7738	51.0626	48.954	44.5273	38.2476	31.2081	24.4112	17.8212	12.5194	8.38481
2.49446	1.80507	1.02778	1.02279	1.223	0.82328	0.3998	0.68267	1.36068	1.52142	1.70188	2.36159	3.49055	4.89058	6.4373	9.01514	12.3677	15.9159	19.7291	24.3245	28.2544	30.6719	31.1159	29.1742	26.3594	23.9386	23.2606	25.0146	26.8735	25.3177	21.9471	19.8242	19.4142	20.1395	21.4278	22.5457	25.1941	30.7223	38.163	45.3999	50.5821	52.7874	51.9163	47.746	41.0094	33.1123	24.5697	17.205	11.641	7.85555
2.59201	1.88488	1.05111	1.00613	1.16941	0.72002	0.25785	0.52906	1.17271	1.37341	1.56461	2.35591	3.62422	5.151	7.1253	10.0351	13.3422	17.6051	22.7296	27.0991	31.1371	34.2519	35.5824	34.3113	30.9402	27.6938	26.8435	29.1758	32.7909	32.4138	29.2064	25.4977	23.5903	23.0155	22.4312	22.2217	23.9138	28.8991	37.6197	46.292	52.5402	56.0685	55.3055	51.0775	44.5112	35.5433	25.2614	17.197	11.2411	7.20153
2.3684	1.74863	0.96905	0.87576	1.07446	0.59028	0.21034	0.49781	1.14174	1.44202	1.61491	2.63897	4.19668	6.10326	8.37266	11.6888	16.153	20.6009	25.5862	31.4207	35.8141	38.2377	39.9213	39.2543	36.2853	33.3365	32.3571	34.3757	37.1865	37.4605	34.5872	31.3203	29.2837	27.8997	26.3324	25.4041	26.6571	31.9154	38.9958	47.5186	54.6797	57.2002	56.0818	51.2882	44.3524	36.2567	26.0211	16.7876	10.741	6.8972
2.01592	1.46751	0.83171	0.59102	0.82017	0.51594	0.09778	0.4509	1.05805	1.53244	1.7753	2.84891	4.54064	6.5288	9.13989	12.65	16.8117	21.7036	26.9884	32.0506	35.474	37.8253	38.7486	37.8877	35.476	33.2982	32.7612	34.2681	35.9831	35.3956	32.7879	30.4227	29.459	28.8596	28.222	27.8435	29.7506	33.7278	41.0922	49.3728	54.478	56.53	54.4991	48.7129	42.2955	34.7285	24.8827	16.5912	11.0192	6.7809
1.83707	1.51194	0.66128	0.349	0.53248	0.46715	0.05792	0.01639	0.57512	0.93794	1.08527	1.71881	3.0469	4.72282	6.46538	9.08771	12.7969	16.651	20.4017	24.4479	27.5033	29.4648	29.6764	28.1458	26.4913	25.6965	25.6766	26.6323	27.0599	25.4832	22.7889	21.5548	22.4031	23.4111	24.1104	24.5891	26.4354	31.6744	39.3404	46.6923	51.7229	53.6385	51.9554	47.2868	40.8532	33.2963	25.1146	17.4436	11.1355	6.93489
1.7759	1.40229	0.67091	0.22208	0.32678	0.50862	0.1344	0.09734	0.2306	0.6597	0.73879	0.79305	1.6045	2.54861	3.34373	4.77056	6.83567	8.83679	11.0811	13.6262	15.7729	16.9944	17.0126	16.193	15.9585	15.8659	16.2081	16.3304	15.7505	13.5217	12.7183	13.8747	16.6064	19.5005	21.109	21.9325	25.0142	29.8458	36.5266	42.5361	46.6408	47.7551	46.2012	41.8995	37.564	32.3663	24.9196	17.478	11.709	7.43051
1.5202	1.27609	0.79208	0.3103	0.26477	0.52841	0.27933	0.01877	0.25507	0.67822	0.90918	1.03522	1.6875	2.84439	3.69058	4.93397	6.52512	8.26631	9.94242	11.5068	12.9601	13.5085	13.4317	13.3355	13.3911	13.5548	13.4902	12.9151	11.7276	10.3823	11.3544	14.0909	17.5597	20.516	21.6507	22.0315	24.2496	28.7028	33.6726	37.8534	40.5487	41.4414	41.2479	38.8965	36.3523	32.8191	26.2181	18.4973	12.7704	8.04913
1.42138	1.19003	1.01755	0.4998	0.22859	0.29405	0.18208	0.05307	0.14814	0.0915	0.21679	0.18647	0.42197	1.14223	1.83051	2.51089	3.71798	4.86348	5.77153	6.95668	7.92536	7.76137	7.12137	6.83075	7.07517	7.17173	7.33123	6.72265	5.28233	4.27058	5.53775	7.9665	10.5139	12.5317	13.3849	13.7448	16.0741	20.1848	25.3039	29.9972	34.4555	37.9582	40.004	39.7631	38.3518	34.6147	27.6515	20.3597	13.7284	7.89435
1.70653	1.52492	1.36207	0.93742	0.38704	0.29423	0.46757	0.17347	0.06351	0.11789	0.03409	0.06204	0.37949	0.4929	0.66784	0.86027	1.01524	1.18262	1.10431	1.0328	0.87957	0.89692	0.94401	0.84097	0.7227	0.59778	0.6881	1.17165	1.50011	0.89402	0.37507	1.82238	2.96871	3.47348	3.49301	3.84615	5.59653	9.21643	14.3265	20.9356	27.9127	34.5637	39.912	42.229	41.3366	37.5632	29.3523	20.9277	13.8744	7.93932
2.15113	1.90861	1.65273	1.1308	0.58452	0.53005	0.67215	0.42024	0.25381	0.28005	0.6738	0.78242	0.77822	0.96389	1.26715	1.52835	1.49608	1.40181	1.4254	1.36992	1.18568	1.09742	1.44021	2.00038	2.12571	1.81165	1.12312	0.76801	1.3551	3.70789	6.29229	7.71886	7.90023	7.06221	6.00283	5.33922	5.79658	8.21631	12.5114	19.0084	26.7794	34.4977	40.8865	43.9272	44.0644	40.3231	31.8973	22.8715	15.1714	8.68781
2.39686	2.07593	1.64545	1.25305	0.85277	0.65074	0.58605	0.30428	0.19748	0.22261	0.41192	0.48763	0.51355	0.75578	1.06026	1.59572	1.98238	2.20182	2.68549	2.97514	2.68218	2.22591	2.39413	2.8704	2.97994	2.60933	1.8678	1.36348	1.82109	3.99218	6.29819	7.70958	7.81893	7.23741	6.35891	5.76022	6.48087	8.88953	13.5503	20.6987	28.2428	34.9998	40.5284	42.7683	42.0136	38.543	31.2474	22.6744	15.2446	9.15919
2.05279	1.64086	1.27515	0.97333	0.88497	0.65564	0.3733	0.25813	0.18754	0.22254	0.19462	0.14995	0.17143	0.1759	0.35786	0.59491	0.90395	1.18053	1.72306	2.4744	2.28997	2.01253	1.97725	2.25367	2.53781	2.39387	1.87585	1.40426	1.61772	3.08254	4.69505	5.6296	5.7493	5.36189	4.94728	4.73189	5.25271	7.41075	11.6997	17.5986	24.6289	31.4113	35.9094	37.8979	37.5848	34.7372	28.8263	21.4508	14.4554	8.66942
1.87583	1.29323	0.87879	0.79709	0.8822	0.69927	0.28112	0.24302	0.38447	0.47894	0.4293	0.28105	0.35046	0.39584	0.42516	0.42891	0.49144	0.58308	0.657	0.9973	1.06755	0.82888	0.59097	0.6241	0.97366	1.1384	1.06773	0.59539	0.01545	0.24475	1.18817	2.41148	3.42853	4.37441	5.43471	6.37406	8.15133	11.1214	15.8507	21.0811	26.082	30.9779	34.1214	35.1449	34.3856	31.677	26.5248	20.0765	13.7141	8.59685
2.39573	1.669	1.15525	1.14026	1.23451	0.89633	0.48162	0.49752	0.9676	1.31851	1.34253	1.52069	1.98041	2.76125	3.4897	3.98134	4.58524	5.26287	5.63725	5.45877	5.60048	5.22306	4.45942	4.49229	5.32064	6.07017	6.28056	5.79213	4.36036	2.9854	3.64538	6.09588	8.61375	10.7477	12.9056	15.279	18.9177	24.5002	30.9991	35.9218	39.1993	41.8146	42.9843	41.6184	38.8375	34.6434	27.9003	21.1491	15.154	9.67989
3.13534	2.06218	1.68076	1.75585	1.51058	0.91349	0.39871	0.72319	1.37415	1.7469	1.92718	2.48611	3.8749	5.76025	7.3456	9.23684	11.8143	14.1449	15.4053	15.5449	15.1459	13.7978	12.278	12.0674	13.2415	14.4779	15.6073	15.4823	13.3805	11.2482	11.4108	13.7397	16.3804	18.786	20.8628	23.0489	27.4736	34.7832	42.3372	47.7392	50.9423	52.002	50.6189	47.4184	42.7905	36.6213	29.6943	22.1544	15.381	10.0498
3.11529	2.00892	1.89684	2.20638	1.6869	0.71537	0.46025	1.15699	2.04941	2.20327	2.37898	3.33293	5.01877	6.61335	8.467	11.0489	13.457	15.9375	17.9534	17.7019	17.0813	15.8304	13.5464	12.9092	13.5739	15.4249	16.5744	16.8788	15.2393	12.8919	11.8263	12.2618	14.6266	16.8478	18.6024	21.5576	25.949	32.3686	42.1189	49.9763	54.6747	56.0619	54.4413	50.4155	43.9472	36.4242	29.3349	21.7343	14.4336	9.67357
2.56213	1.61713	1.74397	2.29054	1.83276	0.83639	0.69392	1.86822	3.02593	3.48106	4.03497	5.714	8.70909	11.6546	14.5153	18.2269	22.0617	25.3777	27.0354	26.648	25.4195	23.493	21.0763	20.0532	20.0187	21.7021	23.2732	24.1361	24.0808	22.4336	20.4356	19.5882	20.3273	21.0131	21.8171	23.584	27.0251	32.5701	42.1578	50.8792	55.6435	57.2496	53.7677	48.2069	41.8205	33.783	25.3791	18.4648	12.3689	7.64332
1.94976	1.06019	1.47704	1.91968	1.69496	0.68512	0.70985	1.96845	3.39336	4.2381	5.1246	7.74964	12.0215	16.1805	20.2223	25.7142	31.1894	35.5444	38.2646	38.2199	36.5276	33.9533	30.5783	29.202	29.6443	30.5151	31.8705	32.8462	33.8124	33.2293	32.5524	31.7501	31.1934	30.4522	29.5275	28.6606	29.3557	33.6631	40.0668	46.4489	50.527	50.4303	47.5071	41.7184	33.8064	26.7985	19.9339	13.3614	8.45425	5.36563
1.26276	0.54772	0.91702	1.52039	1.34755	0.67471	0.69243	2.0514	3.52517	4.50118	5.80503	8.86787	13.1988	17.3259	22.159	27.8923	32.6504	36.6988	39.7167	40.168	38.9356	35.8579	32.2496	30.6513	30.5858	31.5993	32.364	33.0973	33.7099	33.9114	34.014	33.6659	33.3855	32.6395	30.9294	29.0737	27.9052	29.2692	32.8877	37.0825	39.947	39.8135	37.0765	31.5871	25.265	19.7268	13.908	8.79044	5.65183	3.71889
0.84854	0.3226	0.62352	1.16584	1.2061	0.66343	0.84249	1.8968	3.29826	4.4773	5.98256	8.84584	13.0918	17.7	21.8669	26.5892	31.8738	35.7502	37.7494	38.3224	37.1755	34.4069	30.9253	29.0804	28.9325	29.9623	30.2568	30.4467	30.9822	31.3309	31.5803	31.678	31.86	31.2356	29.5117	27.2644	25.049	24.6973	26.8823	29.0267	30.3163	29.8762	27.2785	22.8704	17.9219	13.2389	9.01425	5.83119	3.73041	2.49699
0.58927	0.05964	0.30932	0.63745	0.76973	0.42535	0.50912	1.3693	2.53211	3.54419	4.82427	7.28465	10.8474	14.4828	18.2792	22.8799	27.2134	30.5869	32.8893	33.4465	32.874	30.6305	27.7801	25.869	25.78	26.2752	26.681	26.6963	26.955	27.1467	27.6303	28.1748	28.3005	28.0988	26.5769	24.0393	21.3913	20.3858	20.7981	21.5685	21.5076	20.6722	18.7481	15.198	11.3434	8.39537	5.71867	3.60979	2.43816	1.56663
0.27964	0.04507	0.05267	0.4002	0.42339	0.3254	0.3418	0.89089	1.64796	2.38565	3.38905	4.94542	7.29011	9.93848	12.4554	15.0852	18.1423	20.8883	22.5142	23.1931	22.8946	21.5043	19.8039	18.3712	18.1397	18.4315	18.3438	18.0569	17.8606	18.1461	18.5359	19.1179	19.7016	19.5203	18.5473	16.6697	14.6645	13.647	13.5727	13.6128	13.4038	12.6345	11.1614	9.25088	7.16883	5.07342	3.48466	2.34125	1.53406	1.00682
0.1559	0.06594	0.01784	0.15901	0.27994	0.18463	0.21783	0.5146	0.95894	1.45998	1.97756	3.05277	4.39456	5.87956	7.51437	9.17485	10.8777	12.462	13.8441	14.3845	14.3233	13.5945	12.3908	11.7186	11.3889	11.4582	11.3216	11.0369	10.8511	10.7605	10.8921	11.4402	11.9951	12.1293	11.5121	10.3789	8.97626	8.25341	8.14346	8.13996	8.00222	7.29385	6.50241	5.52452	4.35481	3.28565	2.30493	1.58776	1.06971	0.6968
0.1597	0.00801	0.00692	0.1488	0.16199	0.17513	0.14779	0.26076	0.50143	0.71149	1.03845	1.43831	2.1023	2.85345	3.428	4.10441	4.91624	5.74135	6.52152	6.89661	7.20124	6.97358	6.40116	6.01018	5.90494	5.99195	5.80883	5.64938	5.34285	5.12852	5.07225	5.31949	5.83983	6.00538	5.88448	5.28948	4.5375	4.32865	4.21098	4.2429	4.26393	4.15901	3.87994	3.37224	2.85285	2.18962	1.64124	1.19055	0.79435	0.55633
0.33162	0.2675	0.32467	0.27744	0.30292	0.30596	0.28271	0.34953	0.33342	0.39449	0.41677	0.44974	0.55817	0.60644	0.69945	0.69829	0.75964	0.79264	0.80624	0.93584	1.02463	1.11638	1.10459	1.0292	0.98523	0.88798	0.89327	0.85056	0.83168	0.82195	0.74558	0.81911	0.84734	0.93204	0.96387	0.88157	0.85006	0.77529	0.83533	0.91559	1.04009	1.20749	1.22709	1.23025	1.11315	0.96017	0.80045	0.62071	0.56597	0.44646
0.26819	0.23826	0.19611	0.26552	0.23422	0.2282	0.26435	0.2416	0.3245	0.32745	0.39035	0.45759	0.53783	0.70583	0.75739	0.86338	0.91783	1.01539	1.20926	1.35299	1.59139	1.67948	1.67783	1.60988	1.47597	1.49115	1.38342	1.28469	1.18131	1.08833	1.09747	1.07581	1.23989	1.37612	1.40657	1.36437	1.18333	1.1721	1.20306	1.36331	1.53647	1.66203	1.78441	1.69047	1.54873	1.29178	0.98735	0.81065	0.5771	0.49086
0.33162	0.2675	0.32467	0.27744	0.30292	0.30596	0.28271	0.34953	0.33342	0.39449	0.41677	0.44974	0.55817	0.60644	0.69945	0.69829	0.75964	0.79264	0.80624	0.93584	1.02463	1.11638	1.10459	1.0292	0.98523	0.88798	0.89327	0.85056	0.83168	0.82195	0.74558	0.81911	0.84734	0.93204	0.96387	0.88157	0.85006	0.77529	0.83533	0.91559	1.04009	1.20749	1.22709	1.23025	1.11315	0.96017	0.80045	0.62071	0.56597	0.44646
0.41098	0.4003	0.36493	0.41452	0.35871	0.39583	0.39871	0.38598	0.45283	0.41246	0.47487	0.48686	0.55055	0.62806	0.66093	0.77114	0.76338	0.80525	0.83082	0.82268	0.91599	0.92459	0.96299	0.88951	0.82913	0.84815	0.75599	0.76661	0.73013	0.78097	0.79626	0.77149	0.86679	0.85623	0.8621	0.83343	0.72545	0.72224	0.66525	0.7634	0.80716	0.86833	0.93187	0.8815	0.86247	0.7312	0.64394	0.55753	0.47202	0.4747
0.44181	0.40321	0.4264	0.44914	0.39781	0.44078	0.40867	0.44606	0.44435	0.45192	0.51182	0.49197	0.57909	0.6061	0.65552	0.71661	0.71097	0.79484	0.74702	0.79528	0.84346	0.82088	0.86662	0.76375	0.76694	0.73689	0.70974	0.74217	0.70098	0.74901	0.71532	0.74463	0.78563	0.77502	0.80736	0.72735	0.69204	0.64973	0.61513	0.66266	0.65618	0.72501	0.71114	0.69621	0.68984	0.60028	0.58847	0.51643	0.49233	0.48963
0.46064	0.41466	0.45972	0.42014	0.44387	0.44664	0.41912	0.47458	0.4329	0.47794	0.47376	0.49106	0.54122	0.53558	0.62187	0.60062	0.63849	0.69774	0.6454	0.70529	0.70746	0.75635	0.73038	0.70167	0.73022	0.64758	0.67957	0.65066	0.64457	0.66738	0.63139	0.70424	0.69781	0.71419	0.71504	0.65663	0.64694	0.5723	0.59426	0.58425	0.60367	0.64085	0.58827	0.61776	0.57452	0.54618	0.53313	0.46927	0.49963	0.44675
0.48422	0.47969	0.50523	0.46662	0.51818	0.48004	0.49431	0.50575	0.4661	0.52381	0.48538	0.52238	0.5392	0.51953	0.5798	0.54207	0.6085	0.59031	0.58511	0.63504	0.60619	0.67129	0.61467	0.62967	0.63364	0.58867	0.62917	0.58956	0.62034	0.61328	0.58763	0.64087	0.58993	0.64536	0.61527	0.59444	0.6024	0.53579	0.58327	0.54661	0.56385	0.58303	0.55496	0.58091	0.54166	0.56443	0.53136	0.50985	0.52879	0.47009
[truncated: 100 more columns]

## Sheet: Figure 3c
spike rate (kHz), 150*150 points
4.6875	4.6875	4.6875	4.6875	4.6875	4.6875	4.6875	4.6875	4.6875	4.6875	4.6875	4.6875	4.6875	4.6875	4.88281	4.6875	4.88281	4.6875	4.6875	4.88281	4.6875	4.88281	4.88281	4.88281	4.88281	4.88281	4.88281	4.88281	4.88281	4.88281	4.88281	4.88281	4.88281	4.88281	4.88281	4.88281	4.88281	4.88281	4.88281	4.88281	4.88281	4.88281	4.88281	4.88281	4.6875	4.88281	4.6875	4.6875	4.6875	4.6875
4.6875	4.6875	4.6875	4.6875	4.6875	4.6875	4.6875	4.6875	4.88281	4.6875	4.88281	4.88281	4.88281	4.88281	4.88281	4.88281	4.88281	4.88281	4.88281	4.88281	4.88281	4.88281	5.07813	5.07813	5.07813	5.07813	5.07813	5.07813	5.07813	5.07813	5.07813	5.07813	5.07813	5.07813	5.07813	5.07813	5.07813	5.07813	5.07813	5.07813	5.07813	5.07813	4.88281	4.88281	4.88281	4.88281	4.88281	4.88281	4.6875	4.88281
4.6875	4.6875	4.6875	4.6875	4.6875	4.6875	4.6875	4.6875	4.6875	4.6875	4.88281	4.88281	4.88281	4.88281	5.07813	5.07813	5.07813	5.27344	5.27344	5.27344	5.27344	5.27344	5.46875	5.46875	5.46875	5.46875	5.46875	5.46875	5.46875	5.46875	5.46875	5.46875	5.46875	5.46875	5.46875	5.46875	5.46875	5.46875	5.46875	5.46875	5.27344	5.27344	5.07813	5.07813	4.88281	4.88281	4.88281	4.88281	4.88281	4.6875
4.6875	4.6875	4.6875	4.6875	4.6875	4.6875	4.6875	4.6875	4.6875	4.88281	4.88281	4.88281	5.07813	5.07813	5.27344	5.27344	5.46875	5.46875	5.46875	5.46875	5.46875	5.46875	5.46875	5.46875	5.46875	5.46875	5.46875	5.46875	5.46875	5.46875	5.46875	5.46875	5.46875	5.46875	5.46875	5.46875	5.46875	5.46875	5.46875	5.46875	5.46875	5.46875	5.46875	5.27344	5.07813	5.07813	4.88281	4.88281	4.88281	4.88281
4.6875	4.6875	4.6875	4.6875	4.6875	4.6875	4.6875	4.6875	4.88281	4.6875	4.88281	4.88281	5.07813	5.27344	5.46875	5.46875	5.46875	5.46875	5.66406	5.66406	5.66406	5.66406	5.66406	5.66406	5.66406	5.66406	5.66406	5.66406	5.66406	5.66406	5.66406	5.66406	5.66406	5.66406	5.66406	5.66406	5.66406	5.66406	5.66406	5.66406	5.66406	5.66406	5.46875	5.46875	5.46875	5.07813	5.07813	4.88281	4.88281	4.88281
4.6875	4.6875	4.6875	4.6875	4.6875	4.6875	4.6875	4.6875	4.6875	4.6875	4.88281	4.88281	5.07813	5.46875	5.46875	5.46875	5.66406	5.66406	6.05469	6.25	6.25	6.25	6.25	6.25	6.25	6.25	6.25	6.25	6.25	6.25	6.25	6.25	6.25	6.05469	6.05469	5.85938	5.85938	6.05469	6.25	6.25	6.25	6.05469	5.66406	5.66406	5.46875	5.46875	5.27344	5.07813	4.88281	4.88281
4.6875	4.6875	4.6875	4.6875	4.6875	4.6875	4.6875	4.6875	4.6875	4.6875	4.88281	4.88281	5.07813	5.46875	5.46875	5.66406	5.66406	6.25	6.25	6.44531	6.44531	6.44531	6.44531	6.44531	6.44531	6.44531	6.44531	6.44531	6.44531	6.44531	6.44531	6.44531	6.25	6.25	6.25	6.25	6.25	6.25	6.44531	6.64063	6.64063	6.44531	6.44531	6.25	5.85938	5.66406	5.46875	5.27344	5.07813	5.07813
4.6875	4.6875	4.6875	4.6875	4.6875	4.6875	4.6875	4.6875	4.6875	4.6875	4.88281	4.88281	5.07813	5.46875	5.46875	5.66406	5.66406	6.25	6.25	6.44531	6.44531	6.44531	6.44531	6.44531	6.44531	6.44531	6.44531	6.44531	6.44531	6.25	6.25	6.25	6.25	6.25	6.25	6.25	6.25	6.64063	6.83594	7.22656	7.42188	7.22656	6.83594	6.64063	6.25	6.05469	5.66406	5.46875	5.46875	5.07813
4.6875	4.6875	4.6875	4.6875	4.6875	4.6875	4.6875	4.6875	4.6875	4.6875	4.88281	4.88281	5.07813	5.27344	5.46875	5.46875	5.66406	5.85938	6.25	6.25	6.25	6.25	6.25	6.25	6.25	6.25	6.25	6.25	6.25	6.05469	5.85938	5.85938	6.05469	6.25	6.25	6.25	6.44531	6.83594	7.22656	7.61719	8.39844	8.39844	7.61719	7.22656	6.83594	6.25	5.85938	5.66406	5.46875	5.27344
4.88281	4.6875	4.6875	4.6875	4.6875	4.6875	4.49219	4.6875	4.6875	4.6875	4.88281	4.88281	5.07813	5.07813	5.46875	5.46875	5.66406	5.66406	6.05469	6.25	6.25	6.25	6.25	6.25	6.25	6.25	6.25	6.25	5.85938	5.66406	5.66406	5.85938	6.25	6.25	6.25	6.25	6.44531	6.83594	7.42188	8.39844	8.59375	8.59375	7.8125	7.42188	6.83594	6.64063	6.25	5.66406	5.46875	5.27344
4.6875	4.6875	4.6875	4.6875	4.49219	4.6875	4.49219	4.6875	4.6875	4.6875	4.6875	4.88281	4.88281	5.07813	5.27344	5.46875	5.46875	5.66406	5.66406	5.85938	6.05469	6.05469	5.85938	5.66406	5.66406	5.66406	5.66406	5.66406	5.66406	5.46875	5.46875	5.66406	5.66406	5.85938	6.05469	6.05469	6.25	6.44531	6.83594	7.42188	7.61719	7.61719	7.61719	7.22656	6.83594	6.64063	6.25	5.66406	5.46875	5.46875
4.88281	4.6875	4.6875	4.88281	4.6875	4.6875	4.6875	4.6875	4.88281	4.6875	4.6875	4.88281	4.88281	4.88281	4.88281	5.07813	5.07813	5.27344	5.27344	5.27344	5.46875	5.27344	5.07813	5.07813	5.07813	5.07813	5.07813	5.07813	4.88281	4.88281	4.88281	5.07813	5.46875	5.46875	5.46875	5.46875	5.66406	5.85938	6.25	6.44531	6.83594	6.83594	6.83594	6.83594	6.83594	6.44531	6.25	5.66406	5.46875	5.46875
4.6875	4.49219	4.6875	4.6875	4.6875	4.49219	4.49219	4.49219	4.49219	4.49219	4.49219	4.49219	4.6875	4.49219	4.6875	4.6875	4.6875	4.88281	4.6875	4.88281	4.88281	4.88281	4.6875	4.6875	4.6875	4.6875	4.6875	4.49219	4.49219	4.6875	4.88281	5.07813	5.27344	5.27344	5.27344	5.27344	5.46875	5.46875	5.46875	5.66406	5.85938	6.25	6.44531	6.44531	6.44531	6.25	6.05469	5.66406	5.46875	5.07813
4.6875	4.49219	4.49219	4.49219	4.49219	4.49219	4.49219	4.49219	4.49219	4.49219	4.49219	4.49219	4.6875	4.6875	4.6875	4.6875	4.88281	4.88281	4.88281	5.07813	5.07813	5.07813	5.07813	4.88281	4.88281	4.88281	4.88281	4.88281	4.6875	4.88281	5.27344	5.46875	5.46875	5.46875	5.46875	5.27344	5.46875	5.46875	5.46875	5.66406	5.66406	6.25	6.44531	6.44531	6.44531	6.44531	6.25	5.66406	5.46875	5.07813
4.6875	4.6875	4.49219	4.6875	4.49219	4.6875	4.49219	4.49219	4.6875	4.49219	4.6875	4.6875	4.6875	4.88281	4.88281	4.88281	4.88281	5.07813	5.07813	5.07813	5.07813	4.88281	4.88281	4.88281	4.88281	5.07813	4.88281	4.88281	4.88281	5.07813	5.27344	5.46875	5.46875	5.46875	5.46875	5.27344	5.46875	5.46875	5.46875	5.66406	6.25	6.44531	6.83594	6.83594	6.83594	6.44531	6.25	5.66406	5.46875	5.46875
4.6875	4.6875	4.6875	4.6875	4.6875	4.6875	4.6875	4.49219	4.6875	4.6875	4.6875	4.6875	4.6875	4.88281	4.88281	4.88281	4.88281	4.88281	4.88281	4.88281	4.88281	4.88281	4.88281	5.07813	5.07813	5.07813	4.88281	4.88281	4.88281	4.88281	5.27344	5.46875	5.46875	5.46875	5.46875	5.46875	5.46875	5.46875	5.66406	6.25	6.44531	6.83594	6.83594	6.83594	6.83594	6.64063	6.25	5.66406	5.46875	5.46875
4.88281	4.6875	4.6875	4.6875	4.6875	4.6875	4.6875	4.6875	4.6875	4.6875	4.6875	4.6875	4.6875	4.6875	4.6875	4.6875	4.6875	4.6875	4.6875	4.88281	5.07813	5.07813	5.07813	5.07813	5.07813	4.88281	4.88281	4.88281	4.6875	4.6875	4.88281	5.07813	5.46875	5.46875	5.46875	5.46875	5.46875	5.66406	6.25	6.25	6.44531	6.83594	6.83594	6.83594	6.64063	6.25	6.25	5.66406	5.46875	5.46875
4.88281	4.88281	4.6875	4.6875	4.6875	4.6875	4.6875	4.6875	4.6875	4.6875	4.6875	4.6875	4.6875	4.88281	4.88281	5.07813	5.07813	5.27344	5.46875	5.46875	5.46875	5.46875	5.46875	5.46875	5.46875	5.46875	5.46875	5.46875	5.46875	5.46875	5.27344	5.46875	5.46875	5.46875	5.66406	5.66406	5.66406	6.25	6.44531	6.83594	6.83594	6.83594	6.83594	6.83594	6.44531	6.25	5.85938	5.66406	5.46875	5.46875
4.88281	4.6875	4.6875	4.6875	4.6875	4.6875	4.49219	4.6875	4.6875	4.6875	4.6875	4.88281	4.88281	5.07813	5.07813	5.46875	5.46875	5.46875	5.66406	5.66406	5.85938	6.25	6.25	6.05469	5.85938	5.66406	5.66406	5.85938	5.85938	5.66406	5.66406	5.66406	5.66406	5.66406	5.85938	6.05469	6.25	6.44531	6.83594	7.22656	7.42188	7.42188	7.22656	6.83594	6.64063	6.25	6.05469	5.66406	5.46875	5.46875
4.88281	4.6875	4.6875	4.6875	4.6875	4.6875	4.6875	4.6875	4.6875	4.88281	4.88281	4.88281	4.88281	5.07813	5.27344	5.46875	5.46875	5.66406	5.66406	6.05469	6.25	6.25	6.25	6.25	6.25	5.85938	5.85938	5.85938	6.25	5.85938	5.66406	5.66406	5.66406	5.66406	5.66406	5.66406	6.05469	6.25	6.83594	6.83594	7.42188	7.42188	7.42188	7.03125	6.64063	6.25	5.85938	5.46875	5.46875	5.27344
4.88281	4.88281	4.6875	4.6875	4.6875	4.6875	4.6875	4.6875	4.6875	4.6875	4.88281	4.88281	4.88281	5.07813	5.27344	5.46875	5.46875	5.66406	5.85938	6.25	6.25	6.44531	6.44531	6.44531	6.25	6.25	6.25	6.25	6.25	6.25	6.25	6.05469	5.85938	5.85938	5.66406	5.85938	6.05469	6.25	6.64063	7.22656	7.61719	8.39844	7.61719	7.42188	6.83594	6.44531	5.85938	5.66406	5.46875	5.27344
4.88281	4.6875	4.6875	4.6875	4.6875	4.6875	4.49219	4.6875	4.6875	4.6875	4.6875	4.88281	5.07813	5.07813	5.46875	5.46875	5.66406	5.66406	6.25	6.25	6.44531	6.64063	6.83594	6.64063	6.44531	6.44531	6.25	6.44531	6.64063	6.64063	6.44531	6.25	6.25	6.25	6.25	6.05469	6.25	6.44531	6.83594	7.42188	7.61719	8.39844	7.61719	7.42188	6.83594	6.44531	6.05469	5.66406	5.46875	5.07813
4.88281	4.6875	4.6875	4.6875	4.6875	4.6875	4.49219	4.6875	4.6875	4.6875	4.88281	4.88281	5.07813	5.27344	5.46875	5.46875	5.66406	5.85938	6.25	6.44531	6.64063	6.83594	6.83594	6.64063	6.44531	6.44531	6.44531	6.44531	6.64063	6.44531	6.44531	6.25	6.25	6.25	6.25	6.25	6.25	6.44531	6.83594	7.42188	8.20313	8.39844	7.61719	7.42188	6.83594	6.44531	6.05469	5.66406	5.46875	5.07813
4.6875	4.88281	4.6875	4.6875	4.6875	4.6875	4.6875	4.6875	4.6875	4.6875	4.6875	4.88281	4.88281	5.07813	5.27344	5.46875	5.46875	5.66406	5.85938	6.25	6.25	6.44531	6.25	6.25	6.25	6.25	6.25	6.25	6.25	6.25	6.05469	5.85938	6.05469	6.25	6.25	6.25	6.25	6.44531	6.83594	7.42188	7.61719	8.39844	7.61719	7.22656	6.83594	6.44531	6.05469	5.66406	5.46875	5.27344
4.88281	4.88281	4.6875	4.6875	4.6875	4.6875	4.6875	4.49219	4.6875	4.6875	4.6875	4.6875	4.88281	4.88281	5.07813	5.07813	5.46875	5.46875	5.46875	5.66406	5.66406	5.66406	5.66406	5.66406	5.66406	5.66406	5.66406	5.66406	5.66406	5.66406	5.46875	5.66406	5.66406	5.66406	5.85938	6.05469	6.25	6.44531	6.83594	7.03125	7.42188	7.42188	7.22656	6.83594	6.64063	6.44531	5.85938	5.66406	5.46875	5.27344
4.88281	4.6875	4.6875	4.6875	4.6875	4.6875	4.6875	4.6875	4.6875	4.6875	4.6875	4.6875	4.88281	4.88281	4.88281	5.07813	5.27344	5.46875	5.46875	5.46875	5.46875	5.46875	5.46875	5.46875	5.46875	5.46875	5.46875	5.46875	5.46875	5.46875	5.46875	5.46875	5.66406	5.66406	5.85938	5.85938	6.25	6.25	6.44531	6.83594	6.83594	6.83594	6.83594	6.83594	6.64063	6.25	6.05469	5.66406	5.46875	5.27344
4.6875	4.6875	4.6875	4.6875	4.6875	4.49219	4.6875	4.49219	4.49219	4.6875	4.49219	4.6875	4.49219	4.6875	4.88281	4.88281	5.07813	5.07813	5.27344	5.27344	5.46875	5.46875	5.27344	5.27344	5.27344	5.46875	5.27344	5.27344	5.07813	5.07813	5.27344	5.46875	5.46875	5.46875	5.46875	5.66406	5.66406	5.85938	6.25	6.44531	6.44531	6.64063	6.83594	6.83594	6.64063	6.44531	6.25	5.66406	5.46875	5.27344
4.88281	4.6875	4.6875	4.6875	4.49219	4.6875	4.6875	4.6875	4.49219	4.49219	4.6875	4.49219	4.49219	4.49219	4.49219	4.49219	4.49219	4.49219	4.49219	4.49219	4.49219	4.49219	4.49219	4.49219	4.49219	4.49219	4.49219	4.49219	4.49219	4.49219	4.6875	4.88281	4.88281	4.88281	5.07813	5.07813	5.27344	5.46875	5.66406	5.85938	6.25	6.44531	6.83594	6.83594	6.83594	6.64063	6.25	5.66406	5.46875	5.46875
4.6875	4.88281	4.6875	4.6875	4.6875	4.49219	4.6875	4.49219	4.49219	4.49219	4.6875	4.6875	4.6875	4.6875	4.6875	4.6875	4.6875	4.6875	4.6875	4.6875	4.6875	4.6875	4.6875	4.88281	4.6875	4.6875	4.6875	4.49219	4.6875	4.88281	5.07813	5.27344	5.27344	5.27344	5.07813	5.07813	5.07813	5.46875	5.46875	5.66406	6.25	6.64063	6.83594	6.83594	6.83594	6.83594	6.25	5.66406	5.46875	5.46875
4.88281	4.88281	4.6875	4.6875	4.6875	4.6875	4.6875	4.49219	4.6875	4.49219	4.6875	4.6875	4.6875	4.6875	4.6875	4.88281	4.88281	4.88281	4.88281	4.88281	4.88281	4.88281	4.88281	4.88281	4.88281	4.88281	4.6875	4.88281	4.88281	5.07813	5.27344	5.46875	5.46875	5.27344	5.07813	5.07813	5.27344	5.46875	5.46875	5.85938	6.25	6.64063	6.83594	6.83594	6.83594	6.64063	6.25	5.66406	5.46875	5.46875
4.6875	4.6875	4.6875	4.6875	4.6875	4.49219	4.6875	4.49219	4.49219	4.6875	4.49219	4.6875	4.49219	4.49219	4.6875	4.6875	4.6875	4.6875	4.88281	4.88281	4.88281	4.88281	4.6875	4.88281	4.88281	4.88281	4.6875	4.6875	4.88281	4.88281	5.07813	5.07813	5.07813	5.07813	5.07813	5.07813	5.07813	5.27344	5.46875	5.66406	6.25	6.44531	6.64063	6.83594	6.64063	6.44531	6.25	5.66406	5.46875	5.27344
4.88281	4.6875	4.6875	4.6875	4.6875	4.6875	4.49219	4.6875	4.49219	4.6875	4.49219	4.49219	4.6875	4.49219	4.6875	4.49219	4.49219	4.6875	4.6875	4.6875	4.6875	4.6875	4.6875	4.6875	4.6875	4.6875	4.6875	4.49219	4.49219	4.6875	4.6875	4.88281	4.88281	4.88281	5.07813	5.07813	5.46875	5.46875	5.66406	5.66406	6.25	6.44531	6.44531	6.44531	6.44531	6.25	6.25	5.66406	5.46875	5.27344
4.88281	4.6875	4.6875	4.6875	4.6875	4.6875	4.6875	4.6875	4.6875	4.6875	4.6875	4.6875	4.6875	4.88281	4.88281	4.88281	5.07813	5.07813	5.07813	5.07813	5.07813	5.07813	4.88281	4.88281	5.07813	5.07813	5.07813	4.88281	4.88281	4.88281	4.88281	5.07813	5.27344	5.46875	5.46875	5.46875	5.66406	6.05469	6.25	6.44531	6.83594	6.83594	6.83594	6.83594	6.64063	6.44531	6.25	5.66406	5.46875	5.46875
4.88281	4.6875	4.6875	4.6875	4.6875	4.6875	4.49219	4.6875	4.6875	4.6875	4.6875	4.88281	4.88281	5.07813	5.27344	5.46875	5.46875	5.46875	5.46875	5.46875	5.46875	5.46875	5.46875	5.46875	5.46875	5.46875	5.46875	5.46875	5.46875	5.46875	5.46875	5.46875	5.66406	5.66406	5.66406	5.85938	6.25	6.44531	6.83594	6.83594	7.42188	7.42188	7.42188	6.83594	6.83594	6.44531	6.25	5.66406	5.46875	5.46875
4.88281	4.88281	4.6875	4.88281	4.6875	4.6875	4.6875	4.6875	4.88281	4.6875	4.88281	4.88281	5.07813	5.27344	5.27344	5.46875	5.46875	5.66406	5.66406	5.66406	5.66406	5.46875	5.46875	5.46875	5.46875	5.46875	5.46875	5.66406	5.46875	5.46875	5.46875	5.46875	5.46875	5.66406	5.66406	5.85938	6.25	6.44531	6.83594	7.42188	7.61719	7.61719	7.61719	7.22656	6.83594	6.44531	6.25	5.66406	5.46875	5.46875
4.88281	4.6875	4.6875	4.6875	4.6875	4.6875	4.49219	4.6875	4.88281	4.88281	4.88281	5.07813	5.46875	5.46875	5.46875	5.66406	5.66406	6.05469	6.05469	6.05469	5.85938	5.66406	5.66406	5.66406	5.66406	5.66406	5.66406	5.85938	5.85938	5.66406	5.66406	5.66406	5.66406	5.66406	5.66406	5.85938	6.25	6.44531	6.83594	7.42188	7.61719	8.39844	7.61719	7.22656	6.83594	6.44531	6.05469	5.66406	5.46875	5.27344
4.6875	4.6875	4.6875	4.6875	4.6875	4.49219	4.6875	4.6875	4.88281	4.88281	5.07813	5.46875	5.46875	5.66406	5.66406	6.25	6.44531	6.44531	6.64063	6.64063	6.44531	6.44531	6.25	6.25	6.25	6.25	6.25	6.44531	6.44531	6.25	6.25	6.25	6.25	6.25	6.25	6.25	6.25	6.44531	6.83594	7.22656	7.42188	7.42188	7.22656	6.83594	6.44531	6.25	5.66406	5.46875	5.27344	5.07813
4.6875	4.6875	4.6875	4.6875	4.6875	4.6875	4.6875	4.88281	4.88281	5.07813	5.07813	5.46875	5.46875	5.66406	5.85938	6.25	6.44531	6.64063	6.83594	6.83594	6.64063	6.44531	6.44531	6.25	6.25	6.44531	6.44531	6.44531	6.44531	6.44531	6.44531	6.44531	6.44531	6.44531	6.25	6.25	6.25	6.25	6.64063	6.83594	6.83594	6.83594	6.83594	6.44531	6.25	5.66406	5.46875	5.46875	5.07813	4.88281
4.6875	4.6875	4.6875	4.6875	4.6875	4.6875	4.6875	4.88281	4.88281	5.07813	5.27344	5.46875	5.46875	5.66406	5.85938	6.25	6.44531	6.64063	6.83594	6.83594	6.83594	6.44531	6.25	6.25	6.25	6.25	6.25	6.25	6.44531	6.44531	6.44531	6.44531	6.44531	6.44531	6.25	6.25	6.25	6.25	6.25	6.44531	6.44531	6.44531	6.25	6.05469	5.66406	5.46875	5.46875	5.27344	4.88281	4.88281
4.6875	4.6875	4.6875	4.6875	4.6875	4.6875	4.6875	4.88281	4.88281	5.07813	5.07813	5.46875	5.46875	5.66406	5.66406	6.25	6.25	6.44531	6.44531	6.64063	6.44531	6.44531	6.25	6.25	6.25	6.25	6.25	6.25	6.25	6.25	6.25	6.25	6.25	6.25	6.25	6.25	5.85938	5.85938	6.05469	6.25	6.05469	5.85938	5.66406	5.66406	5.46875	5.46875	5.27344	5.07813	4.88281	4.88281
4.6875	4.6875	4.6875	4.6875	4.6875	4.6875	4.6875	4.88281	4.88281	4.88281	5.07813	5.27344	5.46875	5.46875	5.66406	5.66406	5.85938	6.05469	6.25	6.25	6.25	6.05469	5.85938	5.66406	5.66406	5.66406	5.85938	5.66406	5.66406	5.66406	5.66406	5.85938	5.85938	5.85938	5.66406	5.66406	5.66406	5.66406	5.66406	5.66406	5.66406	5.66406	5.46875	5.46875	5.46875	5.27344	5.07813	4.88281	4.88281	4.6875
4.6875	4.6875	4.6875	4.6875	4.6875	4.6875	4.6875	4.6875	4.6875	4.88281	4.88281	5.07813	5.27344	5.27344	5.46875	5.46875	5.46875	5.66406	5.66406	5.66406	5.66406	5.66406	5.46875	5.46875	5.46875	5.46875	5.46875	5.46875	5.46875	5.46875	5.46875	5.46875	5.46875	5.46875	5.46875	5.46875	5.46875	5.46875	5.46875	5.46875	5.46875	5.46875	5.46875	5.27344	5.07813	5.07813	4.88281	4.88281	4.88281	4.6875
4.6875	4.6875	4.6875	4.6875	4.6875	4.6875	4.6875	4.6875	4.6875	4.6875	4.88281	4.88281	4.88281	5.07813	5.07813	5.07813	5.27344	5.46875	5.46875	5.46875	5.46875	5.46875	5.46875	5.27344	5.46875	5.27344	5.27344	5.27344	5.27344	5.27344	5.27344	5.27344	5.46875	5.27344	5.46875	5.27344	5.27344	5.07813	5.07813	5.07813	5.07813	5.07813	5.07813	5.07813	5.07813	4.88281	4.88281	4.88281	4.88281	4.88281
4.6875	4.6875	4.6875	4.6875	4.6875	4.6875	4.6875	4.6875	4.6875	4.6875	4.6875	4.6875	4.88281	4.88281	4.88281	4.88281	4.88281	4.88281	4.88281	5.07813	5.07813	5.07813	5.07813	4.88281	5.07813	4.88281	4.88281	4.88281	4.88281	4.88281	4.88281	4.88281	4.88281	4.88281	5.07813	4.88281	4.88281	4.88281	4.88281	4.88281	4.88281	4.88281	4.88281	4.88281	4.88281	4.88281	4.88281	4.6875	4.6875	4.6875
4.6875	4.6875	4.6875	4.6875	4.6875	4.6875	4.6875	4.6875	4.6875	4.6875	4.6875	4.6875	4.6875	4.6875	4.6875	4.6875	4.88281	4.6875	4.88281	4.88281	4.88281	4.88281	4.88281	4.88281	4.88281	4.88281	4.88281	4.6875	4.88281	4.6875	4.88281	4.88281	4.88281	4.88281	4.88281	4.88281	4.88281	4.88281	4.88281	4.88281	4.88281	4.88281	4.88281	4.88281	4.88281	4.88281	4.6875	4.6875	4.6875	4.6875
4.6875	4.6875	4.6875	4.6875	4.6875	4.6875	4.6875	4.6875	4.6875	4.6875	4.6875	4.6875	4.6875	4.6875	4.88281	4.6875	4.88281	4.6875	4.88281	4.88281	4.6875	4.88281	4.88281	4.88281	4.88281	4.6875	4.88281	4.6875	4.88281	4.6875	4.6875	4.88281	4.6875	4.88281	4.6875	4.88281	4.88281	4.6875	4.88281	4.6875	4.88281	4.88281	4.88281	4.88281	4.88281	4.88281	4.6875	4.6875	4.88281	4.6875
4.6875	4.6875	4.6875	4.6875	4.6875	4.6875	4.6875	4.6875	4.6875	4.6875	4.6875	4.6875	4.6875	4.6875	4.6875	4.6875	4.6875	4.6875	4.6875	4.6875	4.6875	4.6875	4.6875	4.88281	4.6875	4.6875	4.6875	4.6875	4.6875	4.6875	4.6875	4.6875	4.6875	4.6875	4.6875	4.6875	4.6875	4.6875	4.6875	4.6875	4.6875	4.6875	4.6875	4.6875	4.6875	4.6875	4.6875	4.6875	4.6875	4.6875
4.6875	4.6875	4.6875	4.6875	4.6875	4.6875	4.6875	4.6875	4.6875	4.6875	4.6875	4.6875	4.6875	4.6875	4.6875	4.6875	4.6875	4.6875	4.6875	4.6875	4.6875	4.6875	4.6875	4.6875	4.6875	4.6875	4.6875	4.6875	4.6875	4.6875	4.6875	4.6875	4.6875	4.6875	4.6875	4.6875	4.6875	4.49219	4.6875	4.6875	4.49219	4.6875	4.49219	4.6875	4.6875	4.49219	4.6875	4.49219	4.6875	4.49219
4.49219	4.6875	4.49219	4.6875	4.6875	4.6875	4.6875	4.49219	4.6875	4.49219	4.6875	4.6875	4.49219	4.6875	4.49219	4.6875	4.6875	4.6875	4.6875	4.6875	4.6875	4.6875	4.6875	4.6875	4.6875	4.6875	4.6875	4.6875	4.6875	4.6875	4.6875	4.49219	4.6875	4.6875	4.6875	4.6875	4.49219	4.6875	4.49219	4.6875	4.6875	4.49219	4.6875	4.49219	4.6875	4.6875	4.49219	4.6875	4.49219	4.6875
4.49219	4.6875	4.49219	4.6875	4.49219	4.49219	4.6875	4.49219	4.6875	4.49219	4.49219	4.6875	4.49219	4.6875	4.49219	4.6875	4.49219	4.49219	4.6875	4.49219	4.6875	4.49219	4.49219	4.6875	4.49219	4.6875	4.49219	4.6875	4.6875	4.49219	4.6875	4.49219	4.6875	4.49219	4.49219	4.6875	4.49219	4.6875	4.49219	4.49219	4.6875	4.49219	4.6875	4.49219	4.49219	4.49219	4.49219	4.6875	4.49219	4.49219
4.6875	4.6875	4.6875	4.49219	4.6875	4.6875	4.6875	4.6875	4.6875	4.88281	4.6875	4.88281	4.88281	4.88281	4.88281	4.88281	5.07813	5.07813	4.88281	5.07813	5.07813	5.07813	5.07813	5.46875	5.46875	5.46875	5.46875	5.46875	5.46875	5.46875	5.46875	5.46875	5.46875	5.46875	5.46875	5.46875	5.46875	5.46875	5.46875	5.46875	5.46875	5.46875	5.46875	5.27344	5.07813	5.07813	4.88281	4.88281	4.88281	4.6875
4.6875	4.6875	4.49219	4.6875	4.6875	4.6875	4.6875	4.6875	4.88281	4.88281	4.88281	5.07813	5.27344	5.46875	5.46875	5.46875	5.46875	5.46875	5.66406	5.46875	5.66406	5.66406	5.66406	5.66406	5.85938	6.05469	6.05469	6.05469	5.85938	5.85938	5.85938	6.05469	6.05469	6.05469	5.85938	6.05469	6.05469	6.05469	6.05469	5.85938	5.66406	5.66406	5.46875	5.46875	5.46875	5.27344	5.07813	5.07813	4.88281	4.88281
4.6875	4.49219	4.6875	4.6875	4.6875	4.6875	4.49219	4.6875	4.88281	4.88281	5.07813	5.46875	5.46875	5.66406	5.66406	6.05469	6.25	6.44531	6.44531	6.64063	6.64063	6.64063	6.64063	6.83594	6.83594	6.83594	6.83594	6.83594	7.03125	7.03125	7.03125	7.22656	7.22656	6.83594	6.83594	6.83594	6.83594	6.83594	6.83594	6.83594	6.64063	6.44531	6.25	5.66406	5.66406	5.46875	5.46875	5.07813	5.07813	4.88281
4.6875	4.6875	4.49219	4.6875	4.6875	4.49219	4.6875	4.6875	5.07813	5.07813	5.27344	5.46875	5.66406	6.05469	6.25	6.64063	7.03125	7.61719	8.39844	8.59375	8.78906	8.59375	8.59375	9.17969	9.375	9.375	9.57031	9.57031	9.57031	9.57031	9.57031	9.57031	9.375	9.17969	8.59375	8.39844	8.39844	8.59375	8.59375	8.59375	8.39844	7.42188	6.83594	6.44531	6.25	5.66406	5.46875	5.46875	5.27344	5.07813
4.88281	4.6875	4.6875	4.88281	4.6875	4.49219	4.6875	4.88281	5.07813	5.07813	5.46875	5.46875	5.85938	6.44531	6.83594	7.61719	9.17969	9.57031	9.76563	10.7422	10.5469	10.5469	10.7422	10.7422	11.5234	11.7188	11.7188	11.7188	11.7188	11.7188	11.7188	11.7188	11.5234	10.5469	9.76563	9.76563	9.76563	9.76563	10.7422	10.7422	10.3516	9.76563	9.57031	8.39844	6.83594	6.44531	5.85938	5.66406	5.46875	5.46875
5.07813	4.88281	4.88281	4.88281	4.88281	4.6875	4.6875	4.88281	5.07813	5.07813	5.46875	5.66406	6.25	6.83594	7.42188	9.375	9.76563	11.7188	12.5	14.2578	14.2578	14.2578	14.2578	14.2578	14.2578	15.0391	15.4297	15.4297	15.2344	14.2578	14.2578	14.0625	13.4766	12.5	12.1094	11.9141	11.9141	12.5	13.6719	15.0391	14.2578	13.2812	11.7188	10.3516	9.57031	7.61719	6.64063	6.25	5.66406	5.46875
5.07813	4.88281	4.88281	4.88281	4.88281	4.49219	4.6875	4.88281	5.07813	5.27344	5.46875	5.66406	6.25	6.83594	8.59375	9.76563	11.7188	13.2812	16.6016	18.1641	18.75	18.9453	18.3594	17.5781	17.3828	17.5781	18.3594	18.3594	18.3594	17.3828	17.1875	17.1875	16.6016	16.0156	14.6484	14.2578	15.625	17.1875	18.3594	20.7031	20.8984	19.5312	17.1875	14.2578	11.7188	9.76563	8.39844	6.83594	6.25	5.66406
5.07813	4.88281	4.88281	4.88281	4.88281	4.49219	4.6875	4.88281	5.07813	5.07813	5.46875	5.66406	6.25	6.83594	8.39844	9.57031	11.7188	13.2812	16.2109	17.3828	18.75	18.75	17.7734	17.1875	17.1875	17.3828	17.9688	17.7734	17.1875	17.1875	16.2109	15.625	15.2344	14.2578	13.6719	14.8438	16.2109	18.3594	23.6328	26.9531	28.3203	27.7344	25	20.7031	17.1875	12.5	9.76563	8.59375	6.83594	6.25
5.07813	4.6875	4.88281	4.88281	4.6875	4.49219	4.49219	4.88281	4.88281	4.88281	5.07813	5.46875	5.66406	6.25	6.83594	8.98438	9.76563	11.7188	12.8906	15.0391	16.2109	16.2109	15.2344	13.6719	13.4766	14.2578	15.2344	15.0391	13.6719	11.9141	11.7188	11.7188	12.1094	12.5	13.2812	14.2578	17.1875	21.6797	27.1484	31.8359	34.1797	34.5703	32.0312	27.7344	23.0469	17.3828	12.3047	9.57031	7.61719	6.44531
5.27344	4.88281	4.88281	4.88281	4.6875	4.49219	4.49219	4.88281	4.88281	4.88281	5.07813	5.46875	5.66406	6.25	6.83594	8.39844	9.76563	11.7188	12.5	14.2578	15.625	15.625	14.0625	12.6953	12.5	12.5	12.5	12.5	11.7188	11.5234	10.9375	11.7188	12.5	13.2812	14.0625	15.8203	18.3594	23.2422	28.3203	33.7891	36.5234	36.7188	33.9844	29.2969	25.7812	20.7031	14.2578	10.7422	8.98438	6.64063
5.27344	4.88281	4.88281	4.88281	4.6875	4.49219	4.49219	4.6875	4.88281	4.88281	5.07813	5.46875	5.66406	6.25	6.64063	7.42188	9.375	9.76563	11.5234	11.7188	12.5	12.5	11.7188	11.1328	10.3516	10.5469	10.7422	10.5469	9.76563	9.57031	9.57031	9.76563	11.5234	11.7188	11.7188	12.5	15.2344	18.5547	24.8047	28.3203	31.0547	32.4219	31.0547	28.3203	25.1953	20.7031	15.4297	11.7188	9.17969	6.83594
5.46875	4.88281	4.88281	5.07813	4.88281	4.49219	4.49219	4.6875	4.88281	4.88281	4.88281	5.07813	5.46875	5.46875	5.46875	5.66406	6.25	6.25	6.25	6.44531	6.44531	6.25	5.66406	5.66406	5.66406	5.66406	5.85938	5.85938	5.46875	5.07813	5.46875	5.66406	6.44531	6.83594	7.42188	8.39844	9.57031	11.7188	14.0625	17.1875	20.7031	23.2422	24.2188	23.2422	21.875	18.3594	14.2578	10.7422	8.59375	6.64063
5.46875	4.88281	4.88281	4.88281	4.88281	4.49219	4.49219	4.49219	4.6875	4.6875	4.49219	4.6875	4.88281	5.07813	5.07813	5.46875	5.46875	5.46875	5.46875	5.66406	5.66406	5.46875	5.46875	5.46875	5.46875	5.46875	5.27344	4.88281	4.49219	5.07813	5.66406	6.25	6.64063	6.83594	6.83594	6.83594	7.42188	8.59375	9.57031	10.7422	12.1094	15.2344	17.1875	18.3594	17.5781	17.1875	12.5	9.76563	8.59375	6.64063
5.27344	5.07813	4.88281	4.6875	4.88281	4.6875	4.49219	4.49219	4.49219	4.6875	4.6875	4.6875	5.07813	5.27344	5.46875	5.46875	5.66406	5.85938	6.25	6.25	6.25	6.25	6.05469	6.05469	5.85938	5.66406	5.66406	5.46875	5.46875	5.85938	6.64063	7.22656	7.42188	7.42188	6.83594	6.83594	6.83594	7.22656	8.59375	9.57031	11.7188	15.0391	17.1875	18.9453	18.9453	17.1875	13.4766	10.7422	8.98438	6.64063
5.27344	5.27344	4.88281	4.6875	4.88281	4.88281	4.6875	4.49219	4.6875	5.07813	5.07813	5.07813	5.46875	5.46875	5.66406	5.66406	6.05469	6.25	6.25	6.25	6.25	5.85938	5.66406	5.85938	6.05469	5.85938	5.66406	5.46875	5.66406	6.25	6.83594	7.22656	7.42188	7.42188	6.83594	6.83594	6.83594	7.61719	9.57031	11.5234	14.0625	18.3594	22.4609	24.6094	23.0469	20.5078	16.0156	11.7188	9.375	6.83594
5.27344	5.07813	4.88281	4.6875	4.6875	4.88281	4.6875	4.49219	4.6875	4.88281	4.88281	4.88281	5.07813	5.46875	5.46875	5.46875	5.46875	5.66406	5.66406	5.66406	5.66406	5.46875	5.66406	5.66406	5.85938	5.66406	5.66406	5.46875	5.46875	5.66406	6.25	6.83594	7.42188	7.61719	7.42188	7.42188	7.61719	9.57031	10.3516	12.5	17.1875	20.7031	23.8281	24.6094	23.2422	19.5312	15.4297	11.7188	9.375	6.83594
5.27344	5.07813	4.88281	4.6875	4.6875	4.88281	4.49219	4.49219	4.49219	4.49219	4.49219	4.49219	4.49219	4.49219	4.49219	4.49219	4.6875	4.88281	5.07813	5.46875	5.66406	6.05469	5.85938	5.66406	5.66406	5.66406	5.46875	5.46875	5.07813	4.88281	5.46875	5.85938	6.64063	7.22656	7.61719	8.00781	9.375	9.96094	12.5	16.2109	18.3594	20.7031	22.4609	20.7031	19.1406	17.1875	12.5	9.76563	8.98438	6.64063
5.07813	5.07813	4.88281	4.6875	4.6875	4.6875	4.49219	4.49219	4.6875	4.6875	4.6875	4.88281	5.07813	5.46875	5.46875	5.66406	6.25	6.44531	6.64063	7.03125	8.59375	9.17969	8.59375	7.61719	7.42188	7.22656	7.42188	7.61719	7.42188	6.83594	6.44531	6.83594	7.42188	8.98438	9.57031	9.76563	11.7188	13.4766	17.5781	22.2656	24.4141	25	24.6094	21.0938	18.3594	15.4297	11.7188	9.76563	8.59375	6.83594
5.46875	5.07813	4.88281	4.88281	4.88281	4.6875	4.6875	4.6875	5.07813	5.07813	5.27344	5.46875	5.66406	5.85938	6.44531	6.83594	8.39844	9.375	9.76563	11.5234	11.7188	13.0859	13.0859	12.5	11.7188	11.7188	11.7188	11.7188	11.7188	11.3281	9.76563	9.76563	9.96094	11.7188	11.7188	12.1094	14.0625	17.3828	23.0469	26.3672	28.3203	28.3203	27.1484	24.6094	19.3359	16.0156	11.7188	9.76563	8.39844	6.83594
5.46875	5.27344	4.88281	4.88281	5.07813	4.88281	4.49219	4.88281	5.07813	5.27344	5.46875	5.46875	5.66406	6.05469	6.44531	7.22656	8.59375	9.57031	10.7422	11.9141	13.6719	15.625	15.625	14.2578	12.5	11.7188	11.7188	12.3047	12.5	12.1094	11.7188	10.5469	10.1562	10.7422	11.7188	11.7188	12.5	16.4062	20.7031	25.1953	28.3203	30.4688	28.7109	25.7812	21.4844	17.1875	11.9141	9.76563	7.61719	6.64063
5.46875	5.46875	5.07813	5.07813	5.07813	4.88281	4.49219	4.88281	5.07813	5.27344	5.46875	5.46875	5.66406	6.25	6.64063	7.42188	8.98438	9.76563	11.7188	13.2812	16.2109	17.1875	17.9688	17.1875	15.625	13.2812	12.8906	15.0391	16.7969	16.6016	14.2578	12.5	11.7188	11.7188	11.7188	11.7188	11.9141	15.2344	20.7031	25.9766	30.6641	32.8125	32.4219	28.5156	24.8047	17.5781	12.5	9.76563	7.61719	6.44531
5.46875	5.46875	4.88281	4.88281	5.07813	4.6875	4.49219	4.6875	5.07813	5.07813	5.27344	5.46875	5.85938	6.25	6.83594	8.59375	9.76563	11.7188	13.0859	17.1875	18.3594	20.7031	21.4844	20.7031	18.5547	17.1875	17.1875	17.5781	19.5312	19.5312	17.3828	16.2109	15.2344	14.2578	13.0859	12.5	13.2812	16.7969	22.2656	27.7344	32.6172	33.9844	32.6172	28.5156	24.6094	18.1641	12.5	9.76563	7.42188	6.44531
5.46875	5.27344	4.88281	4.6875	4.88281	4.6875	4.49219	4.6875	5.07813	5.27344	5.46875	5.46875	6.05469	6.44531	7.42188	8.98438	9.76563	11.7188	14.0625	17.1875	19.1406	20.7031	21.0938	20.7031	18.3594	17.1875	17.1875	18.3594	19.3359	18.75	17.1875	16.2109	15.625	15.2344	14.6484	14.2578	15.625	17.7734	24.6094	28.3203	32.6172	33.9844	32.2266	28.3203	23.4375	17.1875	12.1094	9.57031	7.42188	6.44531
5.46875	5.07813	4.6875	4.49219	4.6875	4.6875	4.49219	4.49219	4.6875	4.88281	5.07813	5.46875	5.66406	6.25	6.44531	7.42188	9.375	9.76563	11.7188	12.5	15.0391	16.2109	16.2109	15.2344	14.0625	13.2812	13.2812	14.0625	14.2578	12.8906	11.7188	11.7188	11.7188	12.1094	12.5	12.5	13.6719	17.1875	22.4609	27.7344	31.0547	32.4219	30.0781	26.7578	22.4609	17.1875	12.1094	9.76563	7.61719	6.44531
5.46875	5.07813	4.88281	4.49219	4.6875	4.6875	4.49219	4.49219	4.49219	4.88281	4.88281	4.88281	5.46875	5.46875	5.66406	6.25	6.64063	7.42188	8.59375	9.57031	9.76563	9.76563	9.76563	9.76563	9.76563	9.76563	9.76563	9.76563	9.76563	9.57031	9.375	9.57031	9.76563	11.5234	11.7188	11.7188	13.2812	16.2109	20.7031	25	27.7344	28.125	25.7812	23.2422	20.5078	16.7969	11.9141	9.76563	8.00781	6.44531
5.27344	5.07813	4.88281	4.6875	4.49219	4.6875	4.49219	4.49219	4.6875	4.88281	5.07813	5.07813	5.46875	5.66406	5.66406	6.25	6.44531	6.83594	7.61719	8.59375	9.375	9.57031	9.375	9.375	9.375	9.375	9.375	9.375	8.59375	7.61719	8.59375	9.57031	9.96094	11.7188	11.7188	11.7188	12.5	15.625	18.3594	20.8984	23.6328	24.4141	23.2422	20.7031	19.3359	17.1875	12.5	9.76563	8.59375	6.64063
5.07813	5.07813	4.88281	4.6875	4.49219	4.49219	4.49219	4.49219	4.49219	4.49219	4.49219	4.6875	4.6875	5.07813	5.46875	5.46875	5.66406	6.25	6.44531	6.64063	6.83594	6.83594	6.64063	6.64063	6.64063	6.83594	6.64063	6.64063	6.25	6.05469	6.25	6.83594	8.39844	9.17969	9.57031	9.57031	9.76563	11.7188	13.4766	16.6016	18.3594	20.7031	22.4609	21.6797	20.7031	17.5781	13.4766	10.7422	8.98438	6.64063
5.27344	5.27344	5.07813	4.88281	4.6875	4.49219	4.6875	4.49219	4.49219	4.49219	4.49219	4.49219	4.49219	4.49219	4.49219	4.49219	4.49219	4.49219	4.49219	4.49219	4.49219	4.49219	4.49219	4.49219	4.49219	4.49219	4.49219	4.49219	4.49219	4.49219	4.6875	5.46875	5.66406	5.66406	5.66406	5.85938	6.44531	7.61719	9.57031	11.7188	15.2344	18.3594	22.2656	23.8281	22.6562	19.3359	14.6484	11.5234	8.98438	6.64063
5.46875	5.46875	5.27344	5.07813	4.6875	4.6875	4.6875	4.49219	4.49219	4.49219	4.6875	4.88281	4.88281	4.88281	5.07813	5.07813	5.07813	5.07813	5.07813	4.88281	4.88281	4.88281	5.07813	5.27344	5.46875	5.27344	4.88281	4.6875	5.07813	5.66406	6.25	6.64063	6.83594	6.44531	6.25	6.25	6.25	6.83594	9.17969	10.7422	14.0625	18.5547	23.2422	25	24.6094	20.7031	16.4062	11.7188	9.375	6.83594
5.46875	5.46875	5.27344	5.07813	4.88281	4.6875	4.6875	4.49219	4.49219	4.49219	4.49219	4.6875	4.6875	4.88281	5.07813	5.27344	5.46875	5.46875	5.46875	5.46875	5.46875	5.46875	5.46875	5.46875	5.46875	5.46875	5.46875	5.07813	5.46875	5.66406	6.44531	6.83594	6.83594	6.64063	6.44531	6.25	6.44531	7.22656	9.57031	11.7188	15.2344	19.1406	23.2422	24.6094	23.6328	20.7031	16.2109	11.7188	9.57031	6.83594
5.46875	5.46875	5.07813	4.88281	4.88281	4.6875	4.6875	4.49219	4.49219	4.49219	4.49219	4.49219	4.49219	4.49219	4.49219	4.88281	5.07813	5.07813	5.46875	5.46875	5.46875	5.46875	5.46875	5.46875	5.46875	5.46875	5.46875	5.27344	5.46875	5.66406	6.25	6.25	6.25	6.25	6.25	6.05469	6.25	6.83594	8.59375	9.76563	12.6953	17.1875	19.1406	20.7031	20.7031	18.3594	14.6484	11.7188	9.375	6.83594
5.46875	5.07813	4.88281	4.88281	4.88281	4.88281	4.49219	4.49219	4.6875	4.6875	4.6875	4.49219	4.49219	4.6875	4.49219	4.6875	4.6875	4.6875	4.6875	4.88281	5.07813	4.88281	4.6875	4.6875	4.88281	5.07813	4.88281	4.6875	4.49219	4.6875	5.07813	5.46875	5.66406	5.66406	6.25	6.44531	6.83594	7.61719	9.57031	11.7188	13.4766	17.1875	18.3594	18.9453	18.3594	17.1875	12.8906	10.5469	9.17969	6.83594
5.46875	5.27344	5.07813	5.07813	5.07813	4.88281	4.6875	4.6875	4.88281	5.07813	5.07813	5.07813	5.46875	5.46875	5.66406	5.66406	5.85938	6.05469	6.25	6.25	6.25	5.85938	5.66406	5.66406	6.05469	6.25	6.25	6.25	5.66406	5.46875	5.66406	6.25	6.83594	7.61719	8.59375	9.57031	10.3516	11.9141	16.2109	18.5547	20.8984	23.2422	23.8281	23.0469	20.7031	17.3828	13.4766	11.5234	9.57031	6.83594
5.46875	5.46875	5.27344	5.27344	5.07813	4.88281	4.49219	4.88281	5.07813	5.46875	5.46875	5.46875	5.66406	6.25	6.64063	7.03125	8.39844	9.375	9.57031	9.57031	9.57031	9.375	8.59375	8.39844	9.17969	9.57031	9.57031	9.57031	8.98438	7.61719	7.61719	9.375	9.76563	10.3516	11.7188	11.7188	14.2578	18.3594	23.8281	26.9531	28.3203	29.1016	28.3203	26.1719	23.6328	18.75	15.2344	11.7188	9.57031	7.22656
5.66406	5.46875	5.46875	5.46875	5.27344	4.6875	4.6875	5.07813	5.46875	5.46875	5.46875	5.66406	6.25	6.44531	6.83594	7.61719	9.17969	9.57031	9.76563	9.76563	9.76563	9.57031	9.17969	8.98438	9.375	9.57031	9.76563	9.76563	9.57031	8.59375	8.00781	8.59375	9.57031	9.76563	10.3516	11.7188	13.2812	17.1875	23.8281	28.3203	32.0312	33.2031	32.0312	28.3203	24.6094	19.1406	15.0391	11.7188	9.375	7.03125
5.46875	5.27344	5.46875	5.46875	5.46875	4.88281	4.88281	5.46875	5.66406	5.66406	5.66406	6.25	6.83594	8.39844	9.57031	9.76563	11.7188	12.5	13.2812	12.5	12.3047	11.7188	11.5234	10.5469	10.7422	11.7188	11.7188	11.9141	11.7188	11.7188	10.7422	10.5469	10.7422	11.7188	11.7188	11.7188	13.6719	17.3828	24.6094	29.4922	33.7891	33.9844	32.0312	27.7344	23.2422	17.3828	12.5	9.76563	8.39844	6.64063
5.46875	5.07813	5.27344	5.46875	5.27344	4.6875	4.88281	5.46875	5.66406	5.85938	6.25	6.83594	8.59375	9.76563	11.7188	13.2812	16.4062	18.75	20.7031	20.3125	18.75	17.1875	16.0156	15.2344	15.625	16.2109	16.7969	17.1875	17.1875	17.1875	17.1875	16.7969	16.4062	16.2109	15.625	15.4297	15.625	18.3594	23.6328	27.7344	30.4688	30.4688	27.9297	23.8281	17.7734	13.4766	10.7422	9.17969	6.83594	6.25
4.88281	4.6875	4.88281	5.27344	5.07813	4.6875	4.88281	5.46875	5.66406	6.05469	6.25	7.03125	9.17969	9.76563	11.7188	14.2578	17.1875	20.1172	22.2656	22.4609	20.8984	18.9453	17.1875	16.4062	16.4062	17.1875	17.1875	17.1875	17.7734	17.5781	17.5781	17.3828	17.1875	17.1875	16.6016	15.625	15.0391	16.0156	18.1641	20.8984	23.2422	23.2422	20.7031	17.1875	13.2812	10.7422	9.375	7.03125	6.25	5.66406
4.88281	4.49219	4.6875	5.07813	5.07813	4.88281	4.88281	5.46875	5.66406	5.85938	6.44531	7.03125	9.375	10.3516	11.7188	13.6719	17.1875	19.9219	20.7031	20.7031	20.7031	18.3594	16.6016	15.625	15.625	16.2109	16.2109	16.6016	16.7969	17.1875	17.1875	17.1875	17.1875	17.1875	16.2109	14.2578	12.5	13.2812	15.0391	16.4062	17.1875	17.1875	15.2344	11.9141	9.96094	9.375	7.22656	6.25	5.66406	5.46875
4.88281	4.49219	4.6875	4.88281	4.88281	4.6875	4.88281	5.27344	5.46875	5.66406	6.25	6.83594	8.59375	9.57031	10.7422	12.5	15.2344	17.1875	18.3594	18.3594	18.3594	17.1875	15.4297	14.0625	14.0625	14.2578	14.2578	15.0391	15.2344	15.2344	15.4297	16.0156	16.0156	15.4297	14.2578	12.5	11.7188	11.7188	11.7188	11.7188	11.7188	11.7188	11.5234	9.57031	8.59375	7.03125	6.25	5.66406	5.46875	5.46875
4.49219	4.49219	4.49219	4.6875	4.6875	4.6875	4.6875	5.07813	5.46875	5.46875	5.66406	6.25	6.83594	7.61719	9.375	9.76563	11.5234	11.7188	12.3047	12.5	12.3047	11.7188	11.7188	10.7422	10.7422	10.7422	10.7422	10.7422	10.7422	10.7422	11.5234	11.7188	11.7188	11.7188	10.7422	9.76563	9.57031	9.57031	9.57031	9.57031	9.57031	9.375	8.59375	7.42188	6.64063	6.25	5.66406	5.46875	5.46875	5.07813
4.49219	4.49219	4.49219	4.6875	4.6875	4.6875	4.6875	4.88281	5.07813	5.46875	5.46875	5.66406	6.25	6.44531	6.83594	7.61719	8.59375	9.375	9.57031	9.57031	9.57031	9.57031	9.375	8.98438	8.78906	8.98438	8.78906	8.59375	8.59375	8.59375	8.59375	8.98438	9.17969	9.17969	8.78906	8.39844	7.42188	7.03125	7.03125	7.03125	6.83594	6.83594	6.64063	6.25	6.05469	5.66406	5.46875	5.46875	5.07813	4.88281
4.6875	4.49219	4.49219	4.6875	4.6875	4.6875	4.6875	4.6875	4.88281	4.88281	5.07813	5.46875	5.46875	5.66406	5.66406	6.25	6.25	6.44531	6.64063	6.83594	6.83594	6.83594	6.64063	6.44531	6.44531	6.44531	6.44531	6.44531	6.25	6.25	6.25	6.25	6.44531	6.44531	6.44531	6.25	6.25	6.25	6.05469	6.25	6.25	6.05469	5.85938	5.66406	5.66406	5.46875	5.46875	5.27344	4.88281	4.88281
4.49219	4.49219	4.49219	4.49219	4.6875	4.49219	4.6875	4.6875	4.6875	4.88281	4.88281	4.88281	5.07813	5.27344	5.46875	5.46875	5.46875	5.46875	5.66406	5.66406	5.66406	5.66406	5.66406	5.66406	5.66406	5.66406	5.66406	5.66406	5.46875	5.46875	5.46875	5.46875	5.46875	5.66406	5.66406	5.46875	5.46875	5.46875	5.46875	5.46875	5.46875	5.46875	5.46875	5.46875	5.46875	5.46875	5.27344	5.07813	4.88281	4.88281
4.6875	4.6875	4.6875	4.6875	4.6875	4.6875	4.6875	4.6875	4.88281	4.6875	4.88281	4.88281	4.88281	5.07813	5.07813	5.07813	5.07813	5.27344	5.27344	5.46875	5.46875	5.46875	5.46875	5.46875	5.46875	5.46875	5.46875	5.46875	5.27344	5.07813	5.27344	5.27344	5.46875	5.46875	5.46875	5.46875	5.27344	5.27344	5.27344	5.46875	5.46875	5.46875	5.46875	5.46875	5.46875	5.27344	5.07813	5.07813	4.88281	4.88281
4.6875	4.6875	4.6875	4.6875	4.6875	4.6875	4.6875	4.6875	4.6875	4.6875	4.88281	4.88281	4.88281	4.88281	4.88281	4.88281	4.88281	5.07813	4.88281	5.07813	5.07813	5.07813	5.07813	5.07813	5.07813	5.07813	5.07813	5.07813	4.88281	5.07813	4.88281	4.88281	5.07813	5.07813	5.07813	4.88281	4.88281	4.88281	4.88281	5.07813	5.07813	5.27344	5.27344	5.07813	5.07813	5.07813	4.88281	4.88281	4.88281	4.6875
4.6875	4.6875	4.6875	4.6875	4.6875	4.6875	4.6875	4.6875	4.6875	4.6875	4.6875	4.6875	4.6875	4.88281	4.88281	4.88281	4.88281	4.88281	4.88281	4.88281	5.07813	5.07813	5.07813	5.07813	4.88281	4.88281	4.88281	4.88281	4.88281	4.88281	4.88281	4.88281	4.88281	5.07813	4.88281	4.88281	4.88281	4.88281	4.88281	4.88281	4.88281	4.88281	5.07813	4.88281	4.88281	4.88281	4.88281	4.88281	4.6875	4.6875
4.6875	4.6875	4.6875	4.49219	4.6875	4.49219	4.6875	4.6875	4.6875	4.6875	4.6875	4.6875	4.6875	4.6875	4.88281	4.88281	4.88281	4.88281	4.88281	4.88281	4.88281	4.88281	4.88281	4.88281	4.88281	4.88281	4.88281	4.88281	4.88281	4.88281	4.88281	4.88281	4.88281	4.88281	4.88281	4.88281	4.88281	4.6875	4.88281	4.6875	4.88281	4.88281	4.88281	4.88281	4.6875	4.6875	4.6875	4.6875	4.6875	4.6875
4.6875	4.49219	4.49219	4.49219	4.49219	4.49219	4.49219	4.49219	4.49219	4.49219	4.6875	4.49219	4.6875	4.6875	4.6875	4.6875	4.6875	4.6875	4.6875	4.6875	4.6875	4.6875	4.6875	4.6875	4.6875	4.6875	4.6875	4.6875	4.6875	4.6875	4.6875	4.6875	4.6875	4.6875	4.6875	4.6875	4.6875	4.6875	4.6875	4.6875	4.6875	4.6875	4.6875	4.6875	4.6875	4.49219	4.6875	4.49219	4.49219	4.49219
4.49219	4.49219	4.6875	4.49219	4.49219	4.49219	4.49219	4.6875	4.49219	4.6875	4.49219	4.49219	4.6875	4.49219	4.6875	4.6875	4.6875	4.6875	4.6875	4.6875	4.6875	4.6875	4.6875	4.6875	4.6875	4.6875	4.6875	4.6875	4.6875	4.6875	4.6875	4.6875	4.6875	4.6875	4.6875	4.6875	4.6875	4.6875	4.6875	4.6875	4.6875	4.6875	4.6875	4.6875	4.6875	4.6875	4.6875	4.6875	4.6875	4.6875
4.49219	4.49219	4.49219	4.49219	4.49219	4.49219	4.49219	4.49219	4.49219	4.49219	4.6875	4.88281	5.07813	5.07813	5.07813	5.07813	5.07813	5.27344	5.07813	5.07813	5.27344	5.27344	5.46875	5.46875	5.66406	5.66406	5.66406	5.66406	5.66406	5.66406	5.66406	5.66406	5.66406	5.66406	5.66406	5.66406	5.85938	6.05469	6.25	6.05469	5.66406	5.66406	5.66406	5.46875	5.46875	5.07813	4.88281	4.88281	4.6875	4.49219
4.49219	4.49219	4.49219	4.49219	4.49219	4.49219	4.49219	4.49219	4.88281	4.88281	5.07813	5.46875	5.46875	5.66406	5.66406	6.05469	6.25	6.25	6.44531	6.44531	6.44531	6.44531	6.64063	6.83594	7.22656	7.42188	7.42188	7.42188	7.42188	7.42188	7.42188	7.42188	7.61719	7.42188	7.42188	7.42188	7.42188	7.42188	7.42188	7.42188	6.83594	6.83594	6.44531	6.05469	5.66406	5.46875	5.46875	5.27344	5.07813	4.88281
4.6875	4.49219	4.49219	4.6875	4.6875	4.49219	4.49219	4.88281	5.27344	5.46875	5.46875	5.66406	6.25	6.44531	6.83594	7.61719	8.78906	9.57031	9.57031	9.76563	9.76563	9.76563	9.76563	9.76563	11.1328	11.5234	11.5234	11.5234	11.5234	11.5234	11.7188	11.7188	11.7188	11.5234	10.7422	9.76563	9.76563	9.76563	9.76563	9.76563	9.76563	9.57031	8.39844	7.03125	6.44531	6.25	5.66406	5.46875	5.46875	5.46875
4.88281	4.6875	4.6875	4.88281	4.6875	4.6875	4.6875	5.07813	5.46875	5.46875	5.66406	6.25	6.64063	7.42188	8.98438	9.76563	11.7188	12.1094	13.2812	14.4531	15.0391	14.2578	14.4531	15.625	16.4062	16.6016	17.1875	17.1875	16.7969	17.1875	17.1875	17.1875	16.7969	15.8203	14.2578	13.2812	13.2812	13.6719	14.2578	14.2578	13.2812	11.9141	10.9375	9.57031	8.39844	6.83594	6.44531	5.85938	5.66406	5.46875
5.27344	4.88281	4.88281	5.07813	4.88281	4.6875	4.6875	5.07813	5.46875	5.46875	5.66406	6.25	7.22656	9.17969	9.76563	11.7188	15.2344	17.5781	20.7031	23.8281	23.8281	23.6328	24.0234	24.6094	25	25.5859	26.7578	26.7578	26.1719	25.7812	25.7812	25.7812	25.1953	23.8281	22.2656	20.7031	20.8984	22.4609	23.8281	24.6094	23.2422	20.7031	17.1875	13.2812	11.7188	9.57031	7.61719	6.64063	6.25	5.66406
5.46875	5.07813	5.07813	5.27344	4.88281	4.6875	4.6875	5.27344	5.46875	5.46875	5.66406	6.44531	8.39844	9.57031	11.7188	15.625	20.7031	25.7812	31.6406	34.7656	35.9375	35.9375	34.9609	34.5703	35.7422	37.1094	37.5	37.5	37.1094	36.5234	35.7422	34.9609	33.9844	31.6406	30.0781	28.9062	29.2969	31.4453	33.9844	37.3047	36.7188	33.7891	28.3203	23.2422	17.3828	12.6953	9.76563	8.39844	6.83594	6.25
5.46875	5.07813	5.07813	5.46875	5.07813	4.49219	4.6875	5.07813	5.46875	5.46875	5.66406	6.64063	8.78906	9.96094	12.6953	18.3594	25.7812	33.9844	41.2109	46.2891	49.2188	49.6094	47.2656	44.9219	44.9219	44.9219	46.875	47.4609	46.2891	44.5312	43.3594	42.5781	41.2109	38.4766	36.5234	35.9375	37.3047	41.2109	48.6328	53.7109	56.4453	53.125	44.5312	37.6953	28.3203	20.7031	13.6719	9.96094	8.59375	6.83594
5.46875	4.88281	5.07813	5.46875	4.88281	4.49219	4.49219	5.07813	5.46875	5.46875	5.66406	6.44531	8.39844	9.76563	12.3047	17.1875	24.2188	31.4453	38.4766	43.3594	45.8984	46.2891	44.1406	41.7969	41.2109	42.7734	43.3594	44.1406	42.5781	38.4766	37.3047	36.5234	35.5469	33.9844	33.7891	34.5703	38.4766	46.2891	61.3281	69.7266	73.8281	73.2422	67.3828	54.6875	43.3594	32.6172	21.4844	13.4766	9.76563	8.39844
5.46875	4.88281	5.07813	5.07813	4.6875	4.49219	4.49219	4.88281	5.07813	5.07813	5.46875	6.05469	6.83594	8.98438	9.76563	13.0859	18.75	25	29.6875	33.9844	37.1094	37.6953	34.7656	32.4219	31.6406	32.8125	34.1797	33.9844	32.0312	27.7344	25.1953	25.9766	28.3203	28.9062	31.25	34.7656	39.6484	52.7344	69.7266	78.125	81.8359	82.0312	78.7109	72.8516	63.2812	44.1406	30.4688	19.5312	11.9141	9.57031
5.66406	5.07813	5.07813	5.07813	4.49219	4.49219	4.49219	4.6875	5.07813	5.07813	5.46875	6.05469	6.83594	8.39844	9.76563	12.5	17.3828	23.4375	28.3203	33.3984	36.5234	36.5234	33.0078	30.0781	29.1016	29.1016	29.2969	29.4922	26.7578	23.2422	22.4609	25.1953	28.3203	31.25	33.7891	36.9141	43.3594	57.8125	71.0938	79.1016	82.0312	83.2031	80.6641	75	67.3828	53.125	36.7188	23.6328	14.2578	9.76563
5.66406	5.07813	4.88281	5.07813	4.6875	4.49219	4.49219	4.88281	5.07813	5.27344	5.46875	5.85938	6.44531	7.42188	9.57031	11.5234	13.4766	17.7734	22.4609	25.1953	27.7344	27.7344	24.6094	21.4844	20.7031	20.7031	20.7031	20.7031	17.9688	15.2344	15.4297	17.5781	21.4844	25	26.5625	28.3203	33.2031	42.5781	58.3984	69.1406	74.2188	76.7578	75	70.8984	65.4297	53.3203	37.1094	24.8047	15.625	9.76563
5.66406	5.07813	4.88281	5.07813	4.88281	4.49219	4.49219	4.49219	4.88281	4.88281	4.88281	5.46875	5.66406	5.66406	6.05469	6.44531	6.83594	7.42188	7.61719	8.39844	7.61719	7.22656	6.44531	6.25	6.25	6.44531	6.64063	6.44531	5.66406	4.88281	5.27344	6.25	7.61719	9.57031	9.76563	11.7188	15.2344	21.4844	29.2969	38.4766	47.8516	55.4688	59.1797	59.375	54.4922	45.5078	33.9844	23.4375	14.0625	9.57031
5.66406	5.07813	4.6875	5.07813	4.88281	4.49219	4.49219	4.49219	4.49219	4.49219	4.49219	4.49219	4.88281	5.27344	5.46875	5.46875	5.66406	6.05469	6.25	6.44531	6.44531	6.25	5.85938	5.66406	5.66406	5.46875	5.46875	5.27344	4.49219	5.46875	6.64063	8.59375	9.57031	9.76563	9.76563	9.76563	10.7422	11.7188	16.0156	20.7031	27.3438	33.9844	40.8203	43.3594	43.5547	39.2578	31.4453	21.4844	13.0859	9.57031
5.46875	5.27344	4.88281	4.6875	4.88281	4.6875	4.49219	4.49219	4.49219	4.49219	4.49219	4.49219	5.07813	5.46875	5.66406	6.25	6.44531	6.83594	7.42188	8.39844	8.39844	7.61719	7.22656	7.22656	6.83594	6.83594	6.44531	6.25	6.25	6.83594	9.57031	10.5469	11.5234	11.3281	9.76563	9.76563	9.76563	10.7422	12.5	17.1875	25.1953	33.9844	42.5781	46.4844	47.0703	42.7734	33.9844	23.2422	15.0391	9.76563
5.46875	5.46875	4.88281	4.49219	4.6875	4.88281	4.49219	4.49219	4.49219	4.88281	5.07813	5.27344	5.46875	5.66406	6.25	6.64063	6.83594	7.42188	7.42188	7.42188	7.42188	6.83594	6.83594	6.83594	7.03125	6.83594	6.44531	6.25	6.25	7.22656	9.57031	10.5469	11.7188	10.9375	9.76563	9.76563	9.76563	11.7188	15.4297	22.2656	31.6406	44.1406	54.4922	61.3281	59.1797	49.4141	37.8906	25.1953	16.0156	9.76563
5.46875	5.46875	5.27344	4.49219	4.6875	4.88281	4.6875	4.49219	4.49219	4.88281	5.07813	4.88281	5.46875	5.46875	5.66406	5.85938	6.25	6.25	6.25	6.44531	6.44531	6.25	6.25	6.83594	6.83594	6.83594	6.44531	5.85938	5.66406	6.25	8.39844	9.76563	11.5234	11.7188	11.7188	11.5234	11.7188	15.2344	20.7031	28.3203	38.2812	47.4609	58.9844	61.5234	58.0078	48.2422	35.7422	24.8047	16.2109	9.76563
5.46875	5.46875	5.07813	4.6875	4.6875	4.6875	4.49219	4.49219	4.49219	4.49219	4.49219	4.49219	4.49219	4.49219	4.49219	4.49219	4.49219	5.27344	5.46875	6.05469	6.83594	7.42188	7.22656	6.83594	6.83594	6.44531	6.25	5.85938	5.46875	4.88281	5.66406	6.83594	9.57031	10.7422	11.7188	11.9141	15.2344	20.7031	28.3203	37.1094	43.3594	49.6094	53.7109	52.3438	45.1172	38.4766	30.0781	20.7031	13.2812	9.76563
5.46875	5.46875	4.88281	4.88281	4.88281	4.6875	4.49219	4.49219	4.6875	4.6875	4.88281	5.27344	5.46875	5.66406	6.25	6.83594	7.61719	9.375	9.76563	11.7188	12.5	15.625	14.2578	12.5	11.7188	11.7188	11.7188	12.1094	11.7188	9.76563	9.57031	9.76563	11.7188	14.8438	17.1875	18.9453	24.6094	31.6406	42.7734	53.7109	61.5234	63.8672	61.3281	51.5625	43.3594	35.3516	27.3438	19.3359	12.8906	9.76563
5.66406	5.46875	5.07813	5.07813	5.27344	4.88281	4.49219	4.88281	5.46875	5.46875	5.46875	5.66406	6.44531	7.03125	8.98438	9.76563	11.7188	15.625	18.3594	23.0469	27.7344	31.4453	31.4453	29.2969	27.1484	25	24.8047	26.1719	26.9531	23.8281	20.1172	18.75	20.7031	23.8281	25.5859	27.7344	32.0312	40.625	53.7109	65.4297	69.9219	70.8984	67.5781	61.5234	47.4609	37.1094	27.7344	18.5547	12.5	9.76563
5.85938	5.66406	5.07813	5.07813	5.46875	4.88281	4.49219	4.6875	5.46875	5.46875	5.46875	5.66406	6.44531	7.42188	8.98438	9.76563	12.5	17.1875	20.8984	27.3438	32.6172	36.5234	37.1094	33.9844	29.2969	26.7578	25.5859	28.3203	30.6641	28.3203	24.6094	21.2891	20.7031	22.0703	23.8281	25	28.3203	36.5234	47.4609	63.2812	69.7266	73.4375	72.2656	65.625	53.3203	38.4766	27.7344	17.7734	11.7188	9.57031
6.05469	5.66406	5.07813	5.07813	5.27344	4.88281	4.49219	4.49219	5.27344	5.46875	5.46875	5.66406	6.44531	7.42188	9.57031	11.5234	13.2812	18.3594	25.1953	30.8594	37.1094	41.2109	42.9688	41.2109	36.7188	31.6406	30.6641	33.9844	38.4766	38.4766	33.9844	28.3203	25.7812	25.1953	25	24.8047	26.7578	33.7891	46.2891	64.2578	73.4375	77.1484	75.7812	70.8984	61.5234	42.9688	28.3203	17.7734	11.7188	9.57031
5.66406	5.46875	5.07813	4.88281	5.27344	4.6875	4.49219	4.49219	5.27344	5.46875	5.46875	6.05469	6.83594	8.59375	9.76563	11.7188	17.1875	22.8516	28.3203	37.3047	43.3594	47.4609	51.3672	49.6094	44.1406	39.2578	38.2812	41.2109	44.9219	46.0938	41.6016	37.1094	33.9844	32.0312	29.2969	28.3203	30.4688	37.8906	49.2188	65.4297	75	77.9297	77.1484	71.0938	61.3281	44.1406	29.1016	17.1875	11.7188	9.375
5.66406	5.46875	4.88281	4.6875	4.88281	4.49219	4.49219	4.49219	5.07813	5.46875	5.46875	6.25	6.83594	8.98438	9.76563	12.5	17.1875	24.4141	30.6641	37.8906	42.7734	46.6797	48.6328	46.875	42.9688	39.2578	38.4766	41.2109	43.5547	42.7734	38.4766	35.7422	33.9844	33.5938	32.6172	31.6406	34.1797	39.8438	53.7109	68.1641	75	77.7344	75	67.3828	55.4688	41.6016	28.125	17.1875	11.7188	9.375
5.66406	5.46875	4.6875	4.49219	4.49219	4.49219	4.49219	4.49219	4.6875	5.07813	5.27344	5.46875	6.25	7.03125	8.98438	9.76563	12.6953	17.1875	22.4609	27.7344	31.4453	33.9844	34.1797	32.6172	29.6875	28.3203	28.3203	30.4688	30.8594	28.3203	25.1953	24.2188	25	25.7812	27.1484	27.7344	29.4922	37.3047	49.8047	64.8438	71.875	74.2188	72.2656	65.4297	53.125	39.2578	28.3203	18.3594	11.7188	9.375
5.46875	5.46875	4.6875	4.49219	4.49219	4.49219	4.49219	4.49219	4.49219	4.6875	4.88281	4.88281	5.46875	6.05469	6.44531	7.22656	9.375	9.76563	11.7188	13.6719	16.7969	17.3828	17.3828	17.1875	17.1875	16.9922	17.1875	17.1875	16.6016	13.4766	12.5	14.2578	17.1875	20.7031	23.2422	24.6094	28.3203	34.5703	44.3359	56.4453	64.8438	65.625	64.2578	54.4922	46.2891	38.2812	28.125	18.3594	11.7188	9.57031
5.46875	5.46875	4.88281	4.49219	4.49219	4.49219	4.49219	4.49219	4.49219	4.6875	5.07813	5.07813	5.46875	6.25	6.44531	7.42188	8.98438	9.76563	10.9375	11.7188	13.0859	13.4766	13.4766	13.2812	13.4766	13.6719	13.4766	12.8906	11.9141	11.7188	11.7188	14.4531	18.3594	22.4609	24.2188	24.6094	27.1484	33.0078	39.4531	46.6797	52.5391	53.7109	53.7109	49.0234	44.1406	38.4766	29.2969	19.5312	12.5	9.57031
5.46875	5.46875	5.07813	4.49219	4.49219	4.49219	4.49219	4.49219	4.49219	4.49219	4.49219	4.49219	4.49219	5.27344	5.66406	5.85938	6.64063	7.22656	8.39844	9.375	9.57031	9.57031	9.57031	9.375	9.375	9.57031	9.57031	9.17969	7.61719	6.83594	7.61719	9.57031	11.7188	12.5	13.4766	14.0625	17.1875	22.2656	28.3203	34.7656	41.2109	47.0703	51.3672	50.9766	47.6562	41.6016	31.4453	22.4609	14.0625	9.57031
5.46875	5.46875	5.46875	5.07813	4.49219	4.49219	4.49219	4.49219	4.49219	4.49219	4.49219	4.49219	4.49219	4.49219	4.6875	4.88281	5.07813	5.46875	5.27344	5.07813	4.88281	5.07813	5.07813	4.88281	4.88281	4.6875	4.6875	5.27344	5.46875	5.07813	4.49219	5.66406	6.25	6.44531	6.44531	6.64063	7.61719	9.76563	15.2344	23.2422	32.0312	41.4062	51.3672	54.8828	53.7109	46.2891	33.9844	23.2422	14.2578	9.57031
5.66406	5.66406	5.46875	5.27344	4.6875	4.49219	4.6875	4.49219	4.49219	4.49219	4.6875	4.88281	4.88281	5.07813	5.46875	5.46875	5.46875	5.46875	5.46875	5.46875	5.46875	5.27344	5.46875	5.66406	5.66406	5.66406	5.27344	4.88281	5.46875	6.64063	8.59375	9.57031	9.57031	9.375	8.39844	7.61719	8.39844	9.76563	12.5	20.7031	30.4688	41.2109	53.125	59.7656	59.9609	52.3438	37.8906	25.1953	16.2109	9.76563
5.85938	5.66406	5.46875	5.46875	4.88281	4.6875	4.6875	4.49219	4.49219	4.49219	4.49219	4.49219	4.49219	4.88281	5.07813	5.46875	5.66406	5.66406	6.25	6.25	6.25	5.66406	5.85938	6.25	6.25	6.05469	5.66406	5.46875	5.66406	6.83594	8.78906	9.57031	9.57031	9.57031	8.98438	8.39844	8.98438	9.76563	13.6719	23.0469	32.6172	42.5781	52.5391	57.0312	54.6875	48.0469	37.1094	25.1953	16.2109	9.76563
5.66406	5.46875	5.46875	5.07813	5.07813	4.6875	4.49219	4.49219	4.49219	4.49219	4.49219	4.49219	4.49219	4.49219	4.49219	4.6875	5.07813	5.46875	5.46875	5.85938	5.66406	5.66406	5.66406	5.66406	5.85938	5.85938	5.66406	5.46875	5.46875	6.25	7.03125	7.61719	8.39844	7.61719	7.42188	7.22656	7.42188	9.57031	11.7188	18.3594	27.7344	37.3047	43.3594	46.875	46.2891	41.7969	33.3984	23.8281	15.2344	9.76563
5.66406	5.46875	4.88281	4.88281	4.88281	4.6875	4.49219	4.49219	4.49219	4.49219	4.49219	4.49219	4.49219	4.49219	4.49219	4.49219	4.49219	4.6875	4.6875	5.07813	5.27344	4.88281	4.6875	4.6875	5.07813	5.27344	5.27344	4.6875	4.49219	4.49219	5.46875	5.85938	6.44531	6.83594	7.61719	8.98438	9.76563	11.7188	16.7969	23.2422	29.1016	36.7188	41.0156	42.5781	41.2109	37.3047	30.0781	21.6797	14.0625	9.76563
5.85938	5.46875	5.27344	5.27344	5.46875	5.07813	4.49219	4.49219	5.07813	5.46875	5.46875	5.46875	5.66406	6.25	6.44531	6.83594	6.83594	7.42188	7.61719	7.61719	7.61719	7.42188	6.83594	6.83594	7.61719	8.59375	8.59375	8.39844	6.83594	6.25	6.44531	8.59375	9.76563	11.7188	12.8906	16.2109	20.5078	27.7344	36.7188	43.3594	49.6094	54.4922	57.6172	53.7109	48.6328	41.6016	32.0312	23.4375	16.2109	10.7422
6.25	5.66406	5.46875	5.46875	5.46875	5.07813	4.49219	4.88281	5.46875	5.46875	5.66406	5.85938	6.64063	8.39844	9.57031	9.76563	11.9141	14.6484	16.4062	16.4062	16.2109	14.2578	12.5	12.1094	13.2812	15.2344	16.6016	16.4062	13.4766	11.7188	11.7188	14.0625	17.1875	20.3125	23.2422	25.3906	31.25	41.9922	55.6641	65.625	70.5078	72.4609	69.7266	65.4297	57.0312	44.5312	34.1797	24.8047	16.2109	11.5234
6.25	5.66406	5.66406	5.66406	5.46875	4.88281	4.49219	5.27344	5.66406	5.66406	5.85938	6.44531	7.42188	9.17969	9.76563	11.7188	13.4766	17.1875	18.75	18.3594	17.5781	16.7969	13.6719	12.8906	13.6719	16.4062	17.1875	17.3828	16.2109	12.8906	11.9141	12.5	15.4297	17.1875	19.5312	24.2188	28.9062	38.2812	54.6875	69.1406	75	77.1484	75	69.5312	59.7656	44.1406	33.9844	24.6094	15.2344	10.7422
6.05469	5.46875	5.46875	5.66406	5.66406	4.88281	4.6875	5.66406	6.25	6.44531	6.83594	8.20313	9.76563	11.7188	15.4297	19.1406	24.8047	28.3203	30.8594	30.4688	28.3203	25.7812	23.2422	21.6797	21.4844	24.4141	25.5859	27.1484	27.1484	25	22.4609	20.7031	22.2656	23.2422	24.6094	25.7812	30.8594	38.4766	54.6875	70.5078	76.1719	77.9297	74.2188	66.2109	54.4922	40.2344	28.3203	19.5312	12.5	9.57031
5.66406	5.07813	5.46875	5.66406	5.46875	4.6875	4.88281	5.66406	6.44531	6.83594	7.42188	9.57031	12.1094	17.1875	22.2656	28.3203	37.1094	42.9688	47.4609	47.4609	44.3359	40.8203	35.9375	33.9844	34.1797	35.9375	37.8906	38.4766	40.4297	38.8672	38.4766	37.5	37.1094	35.9375	33.9844	32.8125	33.9844	39.4531	51.5625	64.6484	69.7266	69.5312	65.4297	54.1016	40.4297	30.6641	21.4844	13.4766	9.76563	7.61719
5.46875	4.49219	5.07813	5.46875	5.46875	4.6875	4.6875	5.66406	6.44531	6.83594	8.39844	9.76563	13.2812	17.9688	24.8047	32.0312	38.4766	44.5312	50.7812	51.9531	49.0234	43.3594	38.0859	36.5234	35.9375	37.3047	38.2812	38.4766	39.6484	40.8203	40.8203	39.4531	39.2578	38.4766	36.7188	33.7891	32.0312	33.9844	38.4766	44.9219	51.3672	51.1719	44.9219	37.3047	28.3203	20.8984	14.2578	9.76563	7.61719	6.64063
4.88281	4.49219	4.6875	5.27344	5.46875	4.6875	4.88281	5.66406	6.44531	6.83594	8.39844	9.76563	13.2812	18.3594	24.6094	30.0781	37.8906	43.3594	46.4844	47.4609	44.9219	41.2109	36.7188	33.7891	33.7891	34.7656	35.3516	35.7422	36.7188	37.1094	37.3047	37.3047	37.8906	37.1094	33.9844	31.0547	28.3203	27.7344	30.6641	33.7891	35.5469	34.5703	31.0547	25.1953	18.75	13.2812	9.76563	8.39844	6.64063	5.85938
4.6875	4.49219	4.49219	4.6875	4.88281	4.49219	4.49219	5.46875	5.85938	6.44531	7.22656	9.57031	11.7188	15.4297	19.3359	25.1953	31.0547	35.9375	38.4766	39.2578	38.4766	36.5234	31.6406	28.7109	28.7109	29.2969	30.4688	30.4688	30.6641	31.0547	31.4453	32.6172	32.6172	32.6172	30.0781	26.9531	23.8281	22.4609	23.0469	24.2188	24.2188	23.0469	20.3125	16.2109	11.7188	9.76563	8.20313	6.44531	5.85938	5.46875
4.49219	4.49219	4.49219	4.49219	4.49219	4.49219	4.49219	5.07813	5.46875	5.85938	6.44531	7.42188	9.57031	10.9375	12.5	16.0156	19.1406	23.2422	25	25.5859	25.1953	24.2188	21.2891	19.3359	19.1406	19.5312	19.3359	18.9453	18.5547	19.1406	19.5312	20.7031	20.8984	20.7031	19.5312	17.1875	15.4297	13.6719	13.6719	13.6719	13.4766	12.5	11.7188	9.96094	9.57031	7.42188	6.44531	5.66406	5.46875	5.07813
4.49219	4.49219	4.49219	4.49219	4.49219	4.49219	4.49219	4.49219	5.07813	5.46875	5.66406	6.25	6.83594	8.39844	9.57031	9.76563	11.7188	12.5	14.2578	15.2344	15.2344	13.6719	12.5	11.9141	11.7188	11.7188	11.7188	11.7188	11.7188	11.7188	11.7188	11.7188	12.1094	12.3047	11.7188	11.7188	9.76563	9.76563	9.76563	9.76563	9.57031	9.57031	8.98438	7.61719	6.83594	6.44531	5.66406	5.46875	5.27344	4.6875
4.49219	4.49219	4.49219	4.49219	4.49219	4.49219	4.49219	4.49219	4.49219	4.88281	5.07813	5.46875	5.66406	6.25	6.44531	6.83594	7.42188	8.39844	8.98438	9.375	9.57031	9.375	8.98438	8.39844	8.39844	8.39844	8.39844	7.61719	7.61719	7.42188	7.42188	7.61719	8.39844	8.39844	8.39844	7.61719	6.83594	6.83594	6.83594	6.83594	6.83594	6.83594	6.64063	6.44531	6.25	5.66406	5.46875	5.46875	4.88281	4.49219
4.49219	4.49219	4.49219	4.49219	4.49219	4.49219	4.49219	4.49219	4.49219	4.49219	4.49219	4.49219	4.49219	4.6875	4.6875	4.6875	4.88281	4.88281	4.88281	5.07813	5.07813	5.27344	5.27344	5.07813	5.07813	5.07813	5.07813	4.88281	4.88281	4.88281	4.88281	4.88281	4.88281	5.07813	5.07813	4.88281	4.88281	4.88281	4.88281	5.07813	5.07813	5.46875	5.46875	5.46875	5.27344	5.07813	4.88281	4.6875	4.49219	4.49219
4.49219	4.49219	4.49219	4.49219	4.49219	4.49219	4.49219	4.49219	4.49219	4.49219	4.49219	4.49219	4.49219	4.6875	4.88281	4.88281	5.07813	5.07813	5.46875	5.46875	5.46875	5.46875	5.46875	5.46875	5.46875	5.46875	5.46875	5.46875	5.46875	5.27344	5.27344	5.27344	5.46875	5.46875	5.46875	5.46875	5.46875	5.27344	5.46875	5.46875	5.46875	5.46875	5.46875	5.46875	5.46875	5.46875	5.07813	4.88281	4.6875	4.49219
4.49219	4.49219	4.49219	4.49219	4.49219	4.49219	4.49219	4.49219	4.49219	4.49219	4.49219	4.49219	4.49219	4.6875	4.6875	4.6875	4.88281	4.88281	4.88281	5.07813	5.07813	5.27344	5.27344	5.07813	5.07813	5.07813	5.07813	4.88281	4.88281	4.88281	4.88281	4.88281	4.88281	5.07813	5.07813	4.88281	4.88281	4.88281	4.88281	5.07813	5.07813	5.46875	5.46875	5.46875	5.27344	5.07813	4.88281	4.6875	4.49219	4.49219
4.49219	4.49219	4.49219	4.49219	4.49219	4.49219	4.49219	4.49219	4.49219	4.49219	4.49219	4.49219	4.49219	4.6875	4.6875	4.88281	4.88281	4.88281	4.88281	4.88281	5.07813	5.07813	5.07813	5.07813	4.88281	4.88281	4.88281	4.88281	4.88281	4.88281	4.88281	4.88281	4.88281	4.88281	4.88281	4.88281	4.88281	4.88281	4.6875	4.88281	4.88281	4.88281	5.07813	4.88281	4.88281	4.88281	4.6875	4.49219	4.49219	4.49219
4.49219	4.49219	4.49219	4.49219	4.49219	4.49219	4.49219	4.49219	4.49219	4.49219	4.49219	4.49219	4.6875	4.6875	4.6875	4.88281	4.88281	4.88281	4.88281	4.88281	4.88281	4.88281	4.88281	4.88281	4.88281	4.88281	4.88281	4.88281	4.6875	4.88281	4.88281	4.88281	4.88281	4.88281	4.88281	4.88281	4.6875	4.6875	4.6875	4.6875	4.6875	4.88281	4.88281	4.6875	4.6875	4.6875	4.6875	4.49219	4.49219	4.49219
4.49219	4.49219	4.49219	4.49219	4.49219	4.49219	4.49219	4.49219	4.49219	4.49219	4.49219	4.49219	4.49219	4.49219	4.6875	4.6875	4.6875	4.6875	4.6875	4.6875	4.88281	4.88281	4.88281	4.6875	4.88281	4.6875	4.6875	4.6875	4.6875	4.6875	4.6875	4.6875	4.6875	4.88281	4.88281	4.6875	4.6875	4.49219	4.6875	4.6875	4.6875	4.6875	4.6875	4.6875	4.6875	4.49219	4.49219	4.49219	4.49219	4.49219
4.49219	4.49219	4.49219	4.49219	4.49219	4.49219	4.49219	4.49219	4.49219	4.49219	4.49219	4.49219	4.49219	4.49219	4.6875	4.49219	4.6875	4.6875	4.6875	4.6875	4.6875	4.6875	4.6875	4.6875	4.6875	4.6875	4.6875	4.6875	4.6875	4.6875	4.6875	4.6875	4.6875	4.6875	4.6875	4.6875	4.6875	4.49219	4.6875	4.49219	4.49219	4.6875	4.49219	4.6875	4.49219	4.49219	4.49219	4.49219	4.49219	4.49219
[truncated: 100 more columns]

## Sheet: Figure 3d
	spike rate (kHz)						spike rate (kHz)
4.6 mm power density (W/cm2)	s = 15 mW/cm2, u = 130 mW/cm2	s = 35 mW/cm2, u = 130 mW/cm2	s = 55 mW/cm2, u = 130 mW/cm2	s = 75 mW/cm2, u = 130 mW/cm2		4.6 mm power density (W/cm2)	u = 70 mW/cm2, s = 15 mW/cm2	u = 100 mW/cm2, s = 15 mW/cm2	u = 130 mW/cm2, s = 15 mW/cm2	u = 160 mW/cm2, s = 15 mW/cm2
0.56	0	0	1	3		0.56	0	0	0	0
9.23	0	0	2	10		9.23	1	0	0	0
21.01	0	3	16	26		21.01	52	2	0	0
31.57	3	27	35	39		31.57	100	60	3	0
43.8	82	71	63	59		43.8	100	100	77	10
56.41	100	93	84	82		56.41	100	100	100	91
69.26	100	99	96	86		69.26	100	100	100	100
80.21	100	100	99	96		80.21	100	100	100	100

## Sheet: Figure 3e lower-left
spike rate (kHz), u=70, s=35, 150*150 points
3.51563	3.51563	3.51563	3.51563	3.51563	3.51563	3.51563	3.51563	3.51563	3.51563	3.51563	3.51563	3.51563	3.51563	3.51563	3.51563	3.51563	3.51563	3.51563	3.51563	3.51563	3.51563	3.51563	3.51563	3.51563	3.51563	3.71094	3.51563	3.51563	3.51563	3.51563	3.51563	3.51563	3.51563	3.51563	3.51563	3.71094	3.51563	3.71094	3.51563	3.51563	3.51563	3.51563	3.51563	3.51563	3.51563	3.51563	3.51563	3.51563	3.51563
3.51563	3.51563	3.51563	3.51563	3.51563	3.51563	3.51563	3.51563	3.51563	3.51563	3.51563	3.51563	3.51563	3.51563	3.51563	3.71094	3.51563	3.71094	3.71094	3.71094	3.71094	3.71094	3.71094	3.71094	3.71094	3.71094	3.71094	3.71094	3.71094	3.71094	3.71094	3.71094	3.71094	3.71094	3.71094	3.71094	3.71094	3.71094	3.71094	3.71094	3.71094	3.71094	3.71094	3.51563	3.71094	3.51563	3.51563	3.51563	3.51563	3.51563
3.51563	3.51563	3.51563	3.51563	3.51563	3.51563	3.51563	3.51563	3.51563	3.51563	3.51563	3.51563	3.71094	3.71094	3.71094	3.71094	3.71094	3.71094	3.71094	3.90625	3.71094	3.71094	3.90625	3.90625	4.10156	4.10156	4.10156	4.10156	4.10156	4.10156	4.10156	4.10156	4.10156	4.10156	4.10156	3.90625	3.90625	3.90625	3.90625	3.90625	3.71094	3.71094	3.71094	3.71094	3.71094	3.51563	3.51563	3.51563	3.51563	3.51563
3.51563	3.51563	3.51563	3.51563	3.51563	3.51563	3.51563	3.51563	3.51563	3.51563	3.51563	3.51563	3.71094	3.71094	3.71094	3.90625	4.10156	4.10156	4.10156	4.10156	4.10156	4.10156	4.10156	4.10156	4.29688	4.10156	4.29688	4.29688	4.10156	4.29688	4.29688	4.29688	4.10156	4.10156	4.10156	4.10156	4.10156	4.10156	4.10156	4.10156	4.10156	4.10156	4.10156	3.71094	3.71094	3.71094	3.71094	3.51563	3.51563	3.51563
3.51563	3.51563	3.51563	3.51563	3.51563	3.51563	3.51563	3.51563	3.51563	3.51563	3.51563	3.71094	3.71094	3.71094	3.90625	4.10156	4.10156	4.29688	4.29688	4.29688	4.29688	4.29688	4.29688	4.29688	4.49219	4.49219	4.49219	4.49219	4.49219	4.49219	4.49219	4.49219	4.49219	4.29688	4.29688	4.29688	4.29688	4.29688	4.29688	4.29688	4.29688	4.29688	4.29688	4.10156	4.10156	3.71094	3.71094	3.71094	3.51563	3.51563
3.51563	3.51563	3.51563	3.51563	3.51563	3.51563	3.51563	3.51563	3.51563	3.51563	3.51563	3.71094	3.71094	3.90625	4.10156	4.10156	4.29688	4.49219	4.88281	5.27344	5.46875	5.46875	5.27344	5.46875	5.46875	5.46875	5.46875	5.46875	5.46875	5.46875	5.46875	5.46875	5.27344	4.88281	4.6875	4.49219	4.49219	4.88281	5.46875	5.46875	5.46875	4.88281	4.49219	4.29688	4.29688	4.10156	3.71094	3.71094	3.71094	3.51563
3.51563	3.51563	3.51563	3.51563	3.51563	3.51563	3.51563	3.51563	3.51563	3.51563	3.51563	3.71094	3.71094	4.10156	4.10156	4.29688	4.49219	5.46875	5.66406	6.05469	6.25	6.25	6.25	5.85938	6.05469	6.25	6.25	6.25	6.05469	6.05469	5.85938	5.66406	5.66406	5.46875	5.46875	5.46875	5.46875	5.66406	6.25	6.44531	6.44531	6.25	5.66406	5.46875	4.49219	4.29688	4.10156	3.90625	3.71094	3.71094
3.51563	3.51563	3.51563	3.51563	3.51563	3.51563	3.51563	3.51563	3.51563	3.51563	3.51563	3.71094	3.71094	3.90625	4.10156	4.29688	4.49219	5.46875	5.66406	6.05469	6.25	6.25	6.05469	5.66406	5.85938	5.85938	6.25	6.05469	5.85938	5.66406	5.46875	5.46875	5.46875	5.46875	5.46875	5.46875	5.66406	6.25	6.83594	7.61719	8.00781	7.61719	6.83594	6.44531	5.66406	4.88281	4.29688	4.10156	3.90625	3.71094
3.51563	3.51563	3.51563	3.51563	3.51563	3.51563	3.51563	3.51563	3.51563	3.51563	3.51563	3.51563	3.71094	3.71094	4.10156	4.10156	4.29688	4.49219	5.27344	5.46875	5.66406	5.66406	5.46875	5.46875	5.46875	5.46875	5.46875	5.46875	5.46875	4.6875	4.49219	4.49219	4.88281	5.07813	5.46875	5.46875	5.66406	6.64063	7.61719	9.375	9.57031	9.57031	8.98438	7.61719	6.64063	5.66406	4.6875	4.29688	4.10156	3.71094
3.51563	3.51563	3.51563	3.51563	3.51563	3.51563	3.51563	3.51563	3.51563	3.51563	3.51563	3.51563	3.71094	3.71094	4.10156	4.10156	4.29688	4.49219	4.88281	5.46875	5.46875	5.66406	5.46875	5.07813	5.07813	5.07813	5.27344	5.07813	4.49219	4.49219	4.49219	4.49219	5.07813	5.46875	5.46875	5.66406	6.25	6.83594	8.59375	9.57031	9.76563	9.76563	9.57031	8.59375	7.22656	6.25	5.46875	4.29688	4.10156	3.71094
3.51563	3.51563	3.51563	3.51563	3.51563	3.51563	3.51563	3.51563	3.51563	3.51563	3.51563	3.51563	3.71094	3.71094	3.71094	4.10156	4.10156	4.29688	4.49219	4.49219	4.88281	4.6875	4.49219	4.29688	4.29688	4.29688	4.29688	4.29688	4.29688	4.29688	4.29688	4.29688	4.49219	4.49219	4.6875	4.88281	5.46875	6.25	6.83594	8.39844	9.17969	9.375	9.375	7.61719	7.42188	6.44531	5.46875	4.49219	4.10156	3.90625
3.51563	3.51563	3.51563	3.51563	3.51563	3.51563	3.51563	3.51563	3.51563	3.51563	3.51563	3.51563	3.51563	3.71094	3.71094	3.71094	3.71094	3.71094	3.71094	3.90625	3.90625	3.71094	3.71094	3.71094	3.71094	3.71094	3.71094	3.71094	3.71094	3.51563	3.71094	3.71094	3.90625	4.10156	4.10156	4.10156	4.29688	4.49219	5.46875	6.25	6.64063	6.83594	7.22656	6.83594	6.83594	6.25	5.46875	4.29688	4.10156	3.90625
3.51563	3.51563	3.51563	3.51563	3.51563	3.51563	3.51563	3.51563	3.51563	3.51563	3.51563	3.51563	3.51563	3.51563	3.51563	3.51563	3.51563	3.51563	3.51563	3.51563	3.51563	3.51563	3.51563	3.51563	3.51563	3.51563	3.51563	3.51563	3.51563	3.51563	3.51563	3.71094	3.71094	3.71094	3.90625	3.71094	4.10156	4.10156	4.29688	4.29688	4.6875	5.46875	5.66406	6.05469	6.05469	5.66406	4.88281	4.29688	4.10156	3.71094
3.51563	3.51563	3.51563	3.51563	3.51563	3.51563	3.51563	3.51563	3.51563	3.51563	3.51563	3.51563	3.51563	3.51563	3.51563	3.51563	3.51563	3.71094	3.71094	3.71094	3.71094	3.71094	3.71094	3.71094	3.71094	3.51563	3.51563	3.51563	3.51563	3.71094	3.71094	4.10156	4.10156	4.10156	3.90625	3.71094	3.90625	4.10156	4.10156	4.29688	4.49219	5.46875	6.05469	6.25	6.25	5.66406	5.27344	4.29688	4.10156	3.71094
3.51563	3.51563	3.51563	3.51563	3.51563	3.51563	3.51563	3.51563	3.51563	3.51563	3.51563	3.51563	3.51563	3.51563	3.51563	3.71094	3.71094	3.71094	3.71094	3.71094	3.71094	3.71094	3.71094	3.71094	3.71094	3.71094	3.51563	3.51563	3.51563	3.71094	3.71094	4.10156	4.10156	3.90625	3.90625	3.90625	3.90625	4.10156	4.10156	4.49219	5.46875	6.25	6.64063	6.83594	6.83594	6.25	5.46875	4.49219	4.10156	3.90625
3.51563	3.51563	3.51563	3.51563	3.51563	3.51563	3.51563	3.51563	3.51563	3.51563	3.51563	3.51563	3.51563	3.51563	3.51563	3.51563	3.71094	3.71094	3.71094	3.71094	3.71094	3.51563	3.71094	3.71094	3.71094	3.71094	3.71094	3.51563	3.51563	3.71094	3.71094	3.90625	4.10156	4.10156	4.10156	4.10156	4.10156	4.29688	4.29688	5.07813	5.85938	6.44531	7.03125	7.03125	6.83594	6.25	5.46875	4.49219	4.10156	3.90625
3.51563	3.51563	3.51563	3.51563	3.51563	3.51563	3.51563	3.51563	3.51563	3.51563	3.51563	3.51563	3.51563	3.51563	3.51563	3.51563	3.51563	3.51563	3.51563	3.51563	3.71094	3.71094	3.71094	3.71094	3.71094	3.71094	3.51563	3.51563	3.51563	3.51563	3.51563	3.71094	3.90625	4.10156	4.10156	4.10156	4.29688	4.29688	5.07813	5.66406	6.25	6.64063	6.83594	6.83594	6.44531	5.66406	5.07813	4.29688	4.10156	3.90625
3.51563	3.51563	3.51563	3.51563	3.51563	3.51563	3.51563	3.51563	3.51563	3.51563	3.51563	3.51563	3.51563	3.51563	3.51563	3.71094	3.71094	3.71094	3.90625	4.10156	4.10156	4.10156	4.10156	4.10156	4.10156	4.10156	4.10156	4.10156	4.10156	3.90625	3.71094	3.90625	4.10156	4.10156	4.29688	4.29688	4.49219	5.46875	6.25	6.83594	6.83594	7.22656	7.22656	6.64063	6.25	5.46875	4.6875	4.29688	4.10156	3.90625
3.51563	3.51563	3.51563	3.51563	3.51563	3.51563	3.51563	3.51563	3.51563	3.51563	3.51563	3.51563	3.71094	3.71094	3.71094	3.90625	4.10156	4.29688	4.29688	4.49219	4.6875	5.07813	5.07813	4.6875	4.49219	4.49219	4.49219	4.49219	4.49219	4.49219	4.29688	4.29688	4.29688	4.49219	4.49219	4.6875	5.46875	6.25	6.83594	7.61719	8.39844	8.39844	7.61719	6.83594	6.25	5.46875	4.6875	4.29688	4.10156	3.90625
3.51563	3.51563	3.51563	3.51563	3.51563	3.51563	3.51563	3.51563	3.51563	3.51563	3.51563	3.51563	3.71094	3.71094	3.71094	4.10156	4.10156	4.29688	4.29688	4.88281	5.46875	5.46875	5.46875	5.46875	5.07813	4.49219	4.49219	4.6875	5.07813	4.49219	4.29688	4.29688	4.29688	4.29688	4.49219	4.49219	4.88281	5.66406	6.64063	7.42188	8.39844	8.59375	8.39844	7.42188	6.44531	5.66406	4.49219	4.29688	4.10156	3.71094
3.51563	3.51563	3.51563	3.51563	3.51563	3.51563	3.51563	3.51563	3.51563	3.51563	3.51563	3.51563	3.71094	3.71094	3.71094	4.10156	4.10156	4.29688	4.49219	5.27344	5.66406	5.66406	6.05469	5.66406	5.46875	5.46875	5.07813	5.46875	5.66406	5.66406	5.46875	4.6875	4.49219	4.49219	4.49219	4.49219	4.88281	5.66406	6.44531	7.61719	9.375	9.57031	9.375	8.39844	6.83594	6.05469	4.6875	4.29688	4.10156	3.71094
3.51563	3.51563	3.51563	3.51563	3.51563	3.51563	3.51563	3.51563	3.51563	3.51563	3.51563	3.51563	3.71094	3.71094	4.10156	4.10156	4.29688	4.49219	5.27344	5.66406	6.25	6.44531	6.64063	6.44531	6.25	5.85938	5.66406	6.05469	6.25	6.25	6.05469	5.66406	5.46875	5.46875	5.27344	4.88281	5.46875	5.66406	6.83594	8.39844	9.375	9.57031	9.375	8.59375	7.03125	6.05469	4.6875	4.29688	4.10156	3.71094
3.51563	3.51563	3.51563	3.51563	3.51563	3.51563	3.51563	3.51563	3.51563	3.51563	3.51563	3.51563	3.71094	3.71094	4.10156	4.10156	4.29688	4.49219	5.46875	5.85938	6.44531	6.44531	6.64063	6.44531	6.25	5.85938	5.85938	6.25	6.25	6.25	5.66406	5.66406	5.46875	5.46875	5.46875	5.46875	5.66406	6.25	7.22656	8.59375	9.57031	9.57031	9.375	8.39844	6.83594	5.85938	4.6875	4.29688	4.10156	3.71094
3.51563	3.51563	3.51563	3.51563	3.51563	3.51563	3.51563	3.51563	3.51563	3.51563	3.51563	3.51563	3.71094	3.71094	3.71094	4.10156	4.29688	4.29688	4.49219	5.46875	5.46875	5.66406	5.66406	5.66406	5.46875	5.46875	5.46875	5.46875	5.46875	5.27344	4.88281	4.49219	4.88281	5.07813	4.88281	5.27344	5.46875	6.25	6.83594	8.39844	9.57031	9.57031	9.375	7.61719	6.83594	6.05469	4.6875	4.29688	4.10156	3.71094
3.51563	3.51563	3.51563	3.51563	3.51563	3.51563	3.51563	3.51563	3.51563	3.51563	3.51563	3.51563	3.51563	3.71094	3.71094	3.71094	3.90625	4.10156	4.10156	4.29688	4.29688	4.29688	4.29688	4.29688	4.29688	4.29688	4.29688	4.29688	4.29688	4.29688	4.29688	4.29688	4.29688	4.49219	4.49219	4.6875	5.46875	5.66406	6.64063	7.42188	8.39844	8.39844	7.61719	6.83594	6.44531	5.66406	4.6875	4.29688	4.10156	3.71094
3.51563	3.51563	3.51563	3.51563	3.51563	3.51563	3.51563	3.51563	3.51563	3.51563	3.51563	3.51563	3.51563	3.71094	3.71094	3.71094	3.71094	4.10156	4.10156	4.10156	4.29688	4.29688	4.29688	4.29688	4.29688	4.29688	4.10156	4.29688	4.10156	4.10156	4.10156	4.29688	4.29688	4.49219	4.49219	4.6875	5.27344	5.66406	6.25	6.83594	6.83594	6.83594	6.83594	6.44531	6.44531	5.66406	4.88281	4.29688	4.10156	3.71094
3.51563	3.51563	3.51563	3.51563	3.51563	3.51563	3.51563	3.51563	3.51563	3.51563	3.51563	3.51563	3.51563	3.51563	3.51563	3.51563	3.71094	3.71094	3.71094	3.71094	3.90625	4.10156	3.71094	3.71094	3.71094	3.90625	3.71094	3.71094	3.71094	3.71094	3.71094	4.10156	4.10156	4.29688	4.29688	4.29688	4.29688	4.49219	5.46875	5.66406	6.25	6.44531	6.83594	6.64063	6.44531	6.25	5.27344	4.29688	4.10156	3.71094
3.51563	3.51563	3.51563	3.51563	3.51563	3.51563	3.51563	3.51563	3.51563	3.51563	3.51563	3.51563	3.51563	3.51563	3.51563	3.51563	3.51563	3.51563	3.51563	3.51563	3.51563	3.51563	3.51563	3.51563	3.51563	3.51563	3.51563	3.51563	3.51563	3.51563	3.51563	3.51563	3.71094	3.71094	3.71094	3.71094	3.71094	4.10156	4.29688	4.49219	5.66406	6.25	6.83594	6.83594	6.83594	6.25	5.46875	4.29688	4.10156	3.90625
3.51563	3.51563	3.51563	3.51563	3.51563	3.51563	3.51563	3.51563	3.51563	3.51563	3.51563	3.51563	3.51563	3.51563	3.51563	3.51563	3.51563	3.51563	3.51563	3.51563	3.51563	3.51563	3.51563	3.51563	3.51563	3.51563	3.51563	3.51563	3.51563	3.71094	3.71094	3.71094	3.90625	3.71094	3.71094	3.71094	3.71094	4.10156	4.10156	4.49219	5.46875	6.25	6.83594	7.42188	7.03125	6.64063	5.66406	4.49219	4.10156	3.90625
3.51563	3.51563	3.51563	3.51563	3.51563	3.51563	3.51563	3.51563	3.51563	3.51563	3.51563	3.51563	3.51563	3.51563	3.51563	3.51563	3.51563	3.51563	3.51563	3.51563	3.51563	3.51563	3.51563	3.71094	3.51563	3.51563	3.51563	3.51563	3.51563	3.71094	3.71094	3.90625	3.90625	3.71094	3.71094	3.71094	3.71094	4.10156	4.29688	4.49219	5.46875	6.25	6.83594	7.03125	6.83594	6.44531	5.66406	4.49219	4.10156	4.10156
3.51563	3.51563	3.51563	3.51563	3.51563	3.51563	3.51563	3.51563	3.51563	3.51563	3.51563	3.51563	3.51563	3.51563	3.51563	3.51563	3.51563	3.51563	3.51563	3.51563	3.51563	3.51563	3.51563	3.51563	3.51563	3.51563	3.51563	3.51563	3.51563	3.71094	3.71094	3.71094	3.71094	3.71094	3.71094	3.71094	3.71094	3.71094	4.10156	4.29688	5.27344	5.66406	6.25	6.44531	6.44531	6.25	5.46875	4.49219	4.10156	3.90625
3.51563	3.51563	3.51563	3.51563	3.51563	3.51563	3.51563	3.51563	3.51563	3.51563	3.51563	3.51563	3.51563	3.51563	3.51563	3.51563	3.51563	3.51563	3.51563	3.51563	3.51563	3.51563	3.51563	3.51563	3.51563	3.51563	3.51563	3.51563	3.51563	3.51563	3.51563	3.51563	3.51563	3.71094	3.71094	3.71094	3.90625	4.10156	4.29688	4.49219	5.27344	5.66406	6.25	6.25	6.25	5.66406	5.07813	4.29688	4.10156	3.71094
3.51563	3.51563	3.51563	3.51563	3.51563	3.51563	3.51563	3.51563	3.51563	3.51563	3.51563	3.51563	3.51563	3.51563	3.71094	3.51563	3.71094	3.71094	3.71094	3.71094	3.71094	3.71094	3.71094	3.71094	3.71094	3.71094	3.71094	3.71094	3.71094	3.51563	3.51563	3.71094	3.71094	4.10156	4.10156	4.29688	4.29688	4.6875	5.66406	6.25	6.44531	6.83594	6.83594	6.83594	6.25	5.85938	5.27344	4.29688	4.10156	3.90625
3.51563	3.51563	3.51563	3.51563	3.51563	3.51563	3.51563	3.51563	3.51563	3.51563	3.51563	3.51563	3.71094	3.71094	3.71094	4.10156	4.10156	4.10156	4.29688	4.29688	4.10156	4.10156	4.10156	4.10156	4.10156	4.29688	4.29688	4.29688	4.10156	4.10156	4.10156	4.10156	4.29688	4.29688	4.49219	4.49219	5.46875	6.25	6.83594	7.42188	8.39844	8.59375	8.39844	7.42188	6.83594	6.25	5.46875	4.49219	4.29688	4.10156
3.51563	3.51563	3.51563	3.51563	3.51563	3.51563	3.51563	3.51563	3.51563	3.51563	3.51563	3.71094	3.71094	3.71094	3.90625	4.10156	4.10156	4.29688	4.29688	4.29688	4.29688	4.29688	4.10156	4.10156	4.10156	4.29688	4.29688	4.29688	4.29688	4.10156	4.10156	4.10156	4.29688	4.29688	4.29688	4.49219	5.07813	6.25	6.83594	8.59375	9.57031	9.375	9.375	7.61719	6.83594	6.25	5.46875	4.49219	4.10156	4.10156
3.51563	3.51563	3.51563	3.51563	3.51563	3.51563	3.51563	3.51563	3.51563	3.51563	3.71094	3.71094	4.10156	4.10156	4.10156	4.29688	4.49219	4.88281	4.88281	4.88281	4.49219	4.49219	4.29688	4.29688	4.29688	4.49219	4.49219	4.49219	4.49219	4.49219	4.29688	4.29688	4.29688	4.29688	4.49219	4.49219	5.46875	5.85938	6.83594	8.98438	9.375	9.57031	9.57031	7.61719	6.83594	5.85938	4.88281	4.29688	4.10156	3.71094
3.51563	3.51563	3.51563	3.51563	3.51563	3.51563	3.51563	3.51563	3.71094	3.71094	3.71094	3.90625	4.10156	4.29688	4.49219	5.07813	5.66406	6.25	6.25	6.25	6.25	5.66406	5.46875	5.46875	5.46875	5.66406	5.66406	5.66406	5.85938	5.66406	5.66406	5.66406	5.66406	5.66406	5.46875	5.46875	5.46875	6.25	6.83594	7.61719	8.59375	8.98438	7.61719	6.83594	6.25	5.46875	4.29688	4.10156	3.90625	3.71094
3.51563	3.51563	3.51563	3.51563	3.51563	3.51563	3.51563	3.51563	3.71094	3.71094	3.71094	4.10156	4.10156	4.29688	4.6875	5.46875	6.25	6.44531	6.83594	6.83594	6.44531	6.25	5.66406	5.66406	5.66406	5.85938	5.85938	5.85938	6.25	6.05469	6.25	6.05469	5.85938	5.85938	5.66406	5.66406	5.46875	5.66406	6.25	6.64063	6.83594	7.03125	6.44531	5.85938	5.46875	4.49219	4.10156	4.10156	3.71094	3.71094
3.51563	3.51563	3.51563	3.51563	3.51563	3.51563	3.51563	3.51563	3.71094	3.71094	3.71094	4.10156	4.29688	4.29688	4.49219	5.46875	6.05469	6.44531	6.64063	6.64063	6.44531	6.25	5.66406	5.66406	5.66406	5.66406	5.66406	5.66406	5.66406	5.85938	6.05469	5.85938	6.25	5.85938	5.66406	5.46875	5.46875	5.46875	5.46875	5.66406	6.25	6.05469	5.66406	4.88281	4.49219	4.29688	4.10156	3.71094	3.71094	3.71094
3.51563	3.51563	3.51563	3.51563	3.51563	3.51563	3.51563	3.51563	3.71094	3.71094	3.71094	4.10156	4.10156	4.29688	4.49219	5.07813	5.66406	6.25	6.25	6.25	6.25	5.85938	5.66406	5.46875	5.46875	5.46875	5.66406	5.66406	5.46875	5.66406	5.66406	5.66406	5.66406	5.66406	5.46875	5.27344	4.49219	4.49219	4.6875	5.07813	4.88281	4.49219	4.49219	4.29688	4.10156	4.10156	3.71094	3.71094	3.51563	3.51563
3.51563	3.51563	3.51563	3.51563	3.51563	3.51563	3.51563	3.51563	3.51563	3.71094	3.71094	3.71094	4.10156	4.10156	4.29688	4.29688	4.49219	4.6875	5.27344	5.46875	5.07813	4.88281	4.49219	4.49219	4.49219	4.49219	4.49219	4.49219	4.49219	4.49219	4.49219	4.49219	4.49219	4.49219	4.49219	4.29688	4.29688	4.29688	4.29688	4.29688	4.29688	4.29688	4.10156	4.10156	3.90625	3.71094	3.71094	3.51563	3.51563	3.51563
3.51563	3.51563	3.51563	3.51563	3.51563	3.51563	3.51563	3.51563	3.51563	3.51563	3.71094	3.71094	3.71094	3.90625	4.10156	4.10156	4.29688	4.29688	4.29688	4.29688	4.29688	4.29688	4.29688	4.10156	4.10156	4.10156	4.29688	4.10156	4.10156	4.10156	4.10156	4.29688	4.29688	4.29688	4.29688	4.10156	4.10156	4.10156	4.10156	4.10156	4.10156	4.10156	3.90625	3.71094	3.71094	3.71094	3.71094	3.51563	3.51563	3.51563
3.51563	3.51563	3.51563	3.51563	3.51563	3.51563	3.51563	3.51563	3.51563	3.51563	3.51563	3.51563	3.71094	3.71094	3.71094	3.71094	3.71094	3.90625	3.90625	4.10156	4.10156	4.10156	3.90625	3.71094	3.90625	3.71094	3.71094	3.71094	3.71094	3.71094	3.71094	3.71094	3.90625	3.90625	3.90625	3.71094	3.71094	3.71094	3.71094	3.71094	3.71094	3.71094	3.71094	3.71094	3.71094	3.71094	3.71094	3.51563	3.51563	3.51563
3.51563	3.51563	3.51563	3.51563	3.51563	3.51563	3.51563	3.51563	3.51563	3.51563	3.51563	3.51563	3.51563	3.51563	3.51563	3.51563	3.51563	3.71094	3.71094	3.71094	3.71094	3.71094	3.71094	3.71094	3.71094	3.71094	3.71094	3.71094	3.71094	3.71094	3.51563	3.71094	3.71094	3.71094	3.71094	3.71094	3.71094	3.51563	3.71094	3.71094	3.71094	3.71094	3.71094	3.71094	3.51563	3.51563	3.51563	3.51563	3.51563	3.51563
3.51563	3.51563	3.51563	3.51563	3.51563	3.51563	3.51563	3.51563	3.51563	3.51563	3.51563	3.51563	3.51563	3.51563	3.51563	3.51563	3.51563	3.51563	3.51563	3.51563	3.51563	3.51563	3.51563	3.51563	3.51563	3.51563	3.51563	3.51563	3.51563	3.51563	3.51563	3.51563	3.51563	3.51563	3.51563	3.51563	3.51563	3.51563	3.51563	3.51563	3.51563	3.51563	3.51563	3.51563	3.51563	3.51563	3.51563	3.51563	3.51563	3.51563
3.51563	3.51563	3.51563	3.51563	3.51563	3.51563	3.51563	3.51563	3.51563	3.51563	3.51563	3.51563	3.51563	3.51563	3.51563	3.51563	3.51563	3.51563	3.51563	3.51563	3.51563	3.51563	3.51563	3.51563	3.51563	3.51563	3.51563	3.51563	3.51563	3.51563	3.51563	3.51563	3.51563	3.51563	3.51563	3.51563	3.51563	3.51563	3.51563	3.51563	3.51563	3.51563	3.51563	3.51563	3.51563	3.51563	3.51563	3.51563	3.51563	3.51563
3.51563	3.51563	3.51563	3.51563	3.51563	3.51563	3.51563	3.51563	3.51563	3.51563	3.51563	3.51563	3.51563	3.51563	3.51563	3.51563	3.51563	3.51563	3.51563	3.51563	3.51563	3.51563	3.51563	3.51563	3.51563	3.51563	3.51563	3.51563	3.51563	3.51563	3.51563	3.51563	3.51563	3.51563	3.51563	3.51563	3.51563	3.51563	3.51563	3.51563	3.51563	3.51563	3.51563	3.51563	3.51563	3.51563	3.51563	3.51563	3.51563	3.51563
3.51563	3.51563	3.51563	3.51563	3.51563	3.51563	3.51563	3.51563	3.51563	3.51563	3.51563	3.51563	3.51563	3.51563	3.51563	3.51563	3.51563	3.51563	3.51563	3.51563	3.51563	3.51563	3.51563	3.51563	3.51563	3.51563	3.51563	3.51563	3.51563	3.51563	3.51563	3.51563	3.51563	3.51563	3.51563	3.51563	3.51563	3.51563	3.51563	3.51563	3.51563	3.51563	3.51563	3.51563	3.51563	3.51563	3.51563	3.51563	3.51563	3.51563
3.51563	3.51563	3.51563	3.51563	3.51563	3.51563	3.51563	3.51563	3.51563	3.51563	3.51563	3.51563	3.51563	3.51563	3.51563	3.51563	3.51563	3.51563	3.51563	3.51563	3.51563	3.51563	3.51563	3.51563	3.51563	3.51563	3.51563	3.51563	3.51563	3.51563	3.51563	3.51563	3.51563	3.51563	3.51563	3.51563	3.51563	3.51563	3.51563	3.51563	3.51563	3.51563	3.51563	3.51563	3.51563	3.51563	3.51563	3.51563	3.51563	3.51563
3.51563	3.51563	3.51563	3.51563	3.51563	3.51563	3.51563	3.51563	3.51563	3.51563	3.51563	3.51563	3.51563	3.51563	3.51563	3.51563	3.51563	3.51563	3.51563	3.51563	3.51563	3.51563	3.51563	3.51563	3.51563	3.51563	3.51563	3.51563	3.51563	3.51563	3.51563	3.51563	3.51563	3.51563	3.51563	3.51563	3.51563	3.51563	3.51563	3.51563	3.51563	3.51563	3.51563	3.51563	3.51563	3.51563	3.51563	3.51563	3.51563	3.51563
3.51563	3.51563	3.51563	3.51563	3.51563	3.51563	3.51563	3.51563	3.51563	3.51563	3.51563	3.71094	3.71094	3.71094	3.71094	3.71094	3.71094	3.71094	3.71094	3.71094	3.71094	3.71094	3.71094	3.90625	4.10156	4.10156	4.10156	4.10156	4.10156	4.10156	4.10156	4.10156	4.10156	4.10156	4.10156	4.10156	4.10156	4.10156	4.10156	4.10156	4.10156	4.10156	3.90625	3.71094	3.71094	3.71094	3.51563	3.51563	3.51563	3.51563
3.51563	3.51563	3.51563	3.51563	3.51563	3.51563	3.51563	3.51563	3.51563	3.51563	3.71094	3.71094	3.71094	4.10156	4.10156	4.10156	4.10156	4.10156	4.29688	4.29688	4.29688	4.29688	4.29688	4.49219	4.49219	4.88281	4.88281	4.6875	4.6875	4.49219	4.49219	4.6875	4.88281	4.6875	4.49219	4.88281	4.6875	4.88281	4.88281	4.49219	4.49219	4.29688	4.29688	4.10156	4.10156	3.71094	3.71094	3.71094	3.51563	3.51563
3.51563	3.51563	3.51563	3.51563	3.51563	3.51563	3.51563	3.51563	3.51563	3.71094	3.71094	4.10156	4.10156	4.29688	4.29688	4.88281	5.46875	6.05469	6.25	6.25	6.25	6.44531	6.44531	6.64063	7.22656	7.42188	7.42188	7.42188	7.42188	7.42188	7.42188	7.61719	7.61719	7.42188	6.83594	6.83594	6.64063	6.64063	6.83594	6.64063	6.25	5.85938	5.46875	4.49219	4.29688	4.10156	4.10156	3.71094	3.71094	3.71094
3.51563	3.51563	3.51563	3.51563	3.51563	3.51563	3.51563	3.51563	3.71094	3.71094	3.71094	4.10156	4.29688	4.6875	5.66406	6.44531	7.42188	9.17969	9.57031	9.76563	9.76563	9.76563	9.76563	10.3516	10.7422	11.7188	11.7188	11.7188	11.7188	11.7188	11.7188	11.7188	11.5234	10.5469	9.76563	9.57031	9.57031	9.76563	9.76563	9.76563	9.57031	8.78906	6.83594	6.25	5.27344	4.29688	4.10156	4.10156	3.71094	3.71094
3.51563	3.51563	3.51563	3.51563	3.51563	3.51563	3.51563	3.51563	3.71094	3.71094	4.10156	4.29688	4.6875	5.66406	6.64063	8.98438	10.5469	11.7188	15.0391	16.7969	16.6016	16.4062	16.7969	17.1875	17.3828	18.3594	18.9453	18.5547	18.5547	18.3594	18.3594	18.3594	17.3828	16.6016	15.2344	14.2578	14.2578	15.625	17.1875	17.1875	16.2109	13.2812	11.7188	9.57031	7.42188	5.85938	4.49219	4.29688	4.10156	4.10156
3.71094	3.51563	3.51563	3.71094	3.51563	3.51563	3.51563	3.51563	3.71094	3.71094	4.10156	4.29688	5.46875	6.64063	8.59375	11.5234	15.4297	19.5312	24.8047	27.9297	28.3203	28.125	27.9297	27.9297	28.3203	28.5156	29.4922	30.0781	28.9062	28.3203	28.3203	27.7344	26.5625	24.8047	23.0469	22.4609	23.0469	25	27.1484	28.5156	28.3203	25.5859	20.7031	16.2109	11.7188	9.375	6.44531	5.46875	4.29688	4.10156
3.71094	3.51563	3.51563	3.71094	3.51563	3.51563	3.51563	3.71094	3.71094	3.71094	4.10156	4.29688	5.66406	7.03125	9.76563	12.5	19.3359	26.3672	33.5938	38.2812	40.2344	40.8203	38.4766	37.8906	37.3047	37.8906	38.4766	38.4766	38.4766	37.3047	36.5234	34.9609	33.3984	31.0547	28.3203	28.3203	30.6641	33.9844	38.4766	44.1406	45.1172	42.5781	36.5234	28.3203	20.7031	14.2578	9.76563	6.64063	5.46875	4.29688
3.71094	3.51563	3.71094	3.71094	3.51563	3.51563	3.51563	3.71094	3.71094	3.71094	3.90625	4.29688	5.46875	6.83594	9.57031	11.7188	18.3594	25.7812	32.4219	37.3047	39.2578	40.625	37.8906	36.7188	35.9375	37.3047	38.0859	38.0859	36.7188	33.9844	31.6406	30.4688	28.9062	28.3203	27.7344	28.3203	32.0312	38.4766	53.125	64.8438	67.9688	65.8203	59.1797	44.9219	34.5703	24.6094	14.8438	9.76563	6.64063	5.07813
3.71094	3.51563	3.51563	3.51563	3.51563	3.51563	3.51563	3.51563	3.51563	3.71094	3.71094	4.10156	4.49219	5.66406	7.22656	9.76563	14.2578	19.5312	25.1953	28.7109	31.4453	32.6172	29.2969	27.3438	27.1484	28.125	29.1016	28.3203	27.1484	22.4609	20.3125	20.7031	23.2422	24.8047	25.5859	28.125	35.5469	47.4609	65.4297	75.3906	80.0781	80.4688	75.7812	65.4297	50.7812	37.3047	23.4375	12.5	9.375	6.25
3.71094	3.51563	3.51563	3.51563	3.51563	3.51563	3.51563	3.51563	3.51563	3.71094	3.71094	4.10156	4.49219	5.66406	6.83594	9.57031	13.2812	18.5547	23.6328	28.125	30.6641	30.6641	27.7344	25	24.8047	24.6094	25	25	20.8984	17.1875	17.1875	20.5078	24.2188	25.7812	27.7344	31.0547	38.4766	51.3672	68.75	77.7344	81.8359	82.2266	78.9062	71.875	63.2812	43.3594	28.125	17.1875	9.76563	6.44531
3.90625	3.51563	3.51563	3.71094	3.51563	3.51563	3.51563	3.51563	3.71094	3.71094	3.71094	4.10156	4.29688	5.46875	6.44531	8.59375	11.5234	14.2578	17.5781	21.4844	23.8281	23.6328	20.7031	17.1875	16.2109	16.6016	17.1875	16.4062	14.0625	11.7188	11.7188	13.6719	17.1875	20.7031	22.2656	24.8047	29.1016	39.2578	56.25	68.5547	74.2188	75.7812	74.2188	69.1406	61.1328	44.1406	30.4688	17.7734	10.3516	6.64063
4.10156	3.71094	3.51563	3.71094	3.51563	3.51563	3.51563	3.51563	3.51563	3.51563	3.71094	3.71094	4.10156	4.10156	4.29688	4.29688	5.07813	5.46875	5.66406	5.85938	6.05469	5.46875	4.49219	4.29688	4.29688	4.49219	4.49219	4.49219	4.10156	3.71094	3.90625	4.29688	5.66406	6.83594	8.39844	9.57031	11.7188	18.3594	27.7344	35.9375	44.1406	52.3438	53.7109	52.3438	47.4609	38.4766	28.3203	17.1875	9.76563	6.44531
3.90625	3.71094	3.51563	3.71094	3.51563	3.51563	3.51563	3.51563	3.51563	3.51563	3.51563	3.51563	3.71094	3.71094	3.71094	4.10156	4.10156	4.10156	4.29688	4.29688	4.29688	4.29688	4.10156	4.10156	3.90625	3.90625	3.71094	3.71094	3.51563	3.71094	4.29688	5.66406	6.44531	6.83594	6.83594	7.03125	8.00781	9.76563	11.9141	17.1875	23.2422	29.2969	36.5234	38.4766	37.8906	33.9844	25	15.625	9.76563	6.25
3.71094	3.71094	3.51563	3.51563	3.51563	3.51563	3.51563	3.51563	3.51563	3.51563	3.51563	3.51563	3.71094	3.90625	4.10156	4.10156	4.29688	4.49219	5.07813	5.66406	5.66406	5.46875	4.88281	4.88281	4.49219	4.29688	4.29688	4.10156	4.10156	4.49219	6.44531	7.61719	8.39844	8.00781	7.22656	6.83594	6.83594	7.61719	9.76563	12.5	20.3125	28.7109	37.1094	40.8203	40.8203	35.9375	27.1484	17.1875	9.76563	6.44531
3.71094	3.71094	3.71094	3.51563	3.51563	3.51563	3.51563	3.51563	3.51563	3.71094	3.71094	3.71094	3.90625	4.10156	4.29688	4.49219	4.88281	5.07813	5.46875	5.46875	5.07813	4.49219	4.49219	4.49219	4.6875	4.49219	4.29688	4.10156	4.29688	5.46875	6.64063	7.61719	8.59375	7.61719	6.83594	6.83594	6.83594	8.98438	11.7188	17.1875	27.7344	38.4766	49.6094	54.2969	50.9766	43.3594	31.4453	19.1406	11.7188	6.83594
3.71094	3.71094	3.71094	3.51563	3.51563	3.51563	3.51563	3.51563	3.51563	3.51563	3.71094	3.51563	3.71094	3.90625	4.10156	4.10156	4.29688	4.29688	4.29688	4.29688	4.29688	4.29688	4.29688	4.49219	4.49219	4.49219	4.29688	4.10156	3.90625	4.29688	5.66406	6.83594	8.59375	8.98438	8.59375	8.39844	9.57031	11.7188	16.2109	24.6094	33.9844	44.1406	53.7109	54.6875	51.5625	42.5781	29.2969	17.7734	11.5234	6.83594
3.71094	3.71094	3.71094	3.51563	3.51563	3.51563	3.51563	3.51563	3.51563	3.51563	3.51563	3.51563	3.51563	3.51563	3.51563	3.51563	3.51563	3.71094	3.71094	4.10156	4.29688	4.6875	4.49219	4.49219	4.49219	4.29688	4.10156	4.10156	3.71094	3.51563	4.10156	4.49219	6.25	7.61719	8.98438	9.57031	11.7188	16.0156	23.8281	32.6172	38.4766	44.5312	48.6328	44.9219	41.2109	33.9844	24.2188	15.4297	9.76563	6.44531
3.71094	3.71094	3.51563	3.51563	3.51563	3.51563	3.51563	3.51563	3.51563	3.51563	3.51563	3.51563	3.71094	4.10156	4.10156	4.29688	5.27344	6.25	6.44531	7.42188	9.76563	10.5469	9.76563	9.375	8.59375	7.61719	8.39844	9.57031	8.59375	6.44531	5.85938	6.64063	8.59375	9.76563	11.9141	13.4766	17.5781	26.7578	37.8906	47.8516	53.7109	59.1797	54.4922	46.2891	38.4766	30.0781	21.4844	14.0625	9.76563	6.44531
3.90625	3.71094	3.51563	3.51563	3.71094	3.51563	3.51563	3.51563	3.71094	3.71094	3.71094	4.10156	4.29688	4.6875	5.66406	7.03125	9.57031	11.7188	13.2812	17.1875	22.2656	25.1953	25.1953	23.8281	20.7031	18.75	18.75	20.7031	20.7031	17.1875	14.2578	13.6719	16.0156	18.3594	20.7031	23.2422	27.7344	37.3047	50.5859	64.0625	68.1641	68.5547	65.0391	54.4922	41.6016	31.25	22.2656	13.2812	9.57031	6.64063
4.10156	3.71094	3.71094	3.71094	3.71094	3.51563	3.51563	3.51563	3.71094	3.71094	3.90625	4.10156	4.29688	4.88281	6.25	7.61719	9.76563	12.3047	17.1875	22.4609	27.1484	30.6641	30.6641	28.3203	24.8047	20.7031	20.7031	23.2422	25	23.2422	18.3594	16.4062	16.2109	17.1875	18.3594	19.9219	24.8047	32.6172	44.5312	61.3281	69.1406	73.2422	69.7266	63.8672	47.0703	33.9844	22.4609	12.5	9.57031	6.44531
4.10156	4.10156	3.71094	3.71094	3.71094	3.51563	3.51563	3.51563	3.71094	3.71094	3.90625	4.10156	4.29688	5.46875	6.25	8.59375	9.76563	14.2578	20.5078	25.7812	31.4453	36.7188	38.0859	36.5234	30.8594	26.1719	25.1953	28.3203	33.7891	33.5938	28.3203	23.8281	20.8984	20.7031	19.5312	19.3359	22.2656	29.1016	44.1406	63.8672	73.4375	77.7344	75.7812	69.3359	56.6406	37.8906	23.6328	13.2812	9.17969	6.25
4.10156	3.90625	3.71094	3.51563	3.71094	3.51563	3.51563	3.51563	3.71094	3.71094	3.71094	4.10156	4.49219	5.66406	6.83594	9.76563	12.5	17.5781	25.1953	33.9844	38.4766	43.9453	47.0703	44.7266	39.2578	35.1562	33.9844	37.5	42.5781	42.1875	37.3047	32.4219	28.7109	27.9297	25.1953	24.6094	25.7812	33.7891	47.6562	66.2109	76.7578	79.1016	77.5391	69.5312	55.0781	38.2812	24.4141	12.5	8.39844	5.66406
4.10156	3.71094	3.51563	3.51563	3.71094	3.51563	3.51563	3.51563	3.71094	3.71094	4.10156	4.29688	4.88281	6.25	7.8125	9.76563	14.2578	20.7031	27.7344	34.9609	40.8203	44.3359	46.2891	43.9453	38.4766	36.9141	36.5234	38.4766	41.4062	39.4531	35.9375	31.6406	30.4688	29.1016	28.3203	28.3203	30.6641	38.0859	54.4922	69.1406	77.1484	79.4922	75.7812	67.5781	52.5391	37.1094	23.2422	12.5	8.98438	5.66406
3.90625	3.71094	3.51563	3.51563	3.51563	3.51563	3.51563	3.51563	3.51563	3.71094	3.71094	3.90625	4.29688	5.07813	6.25	8.39844	10.7422	14.2578	18.75	25	28.7109	32.0312	31.4453	29.1016	27.7344	25.5859	25.3906	27.7344	28.3203	25.1953	22.2656	20.7031	21.4844	23.2422	23.8281	24.8047	27.7344	33.9844	49.2188	65.625	74.2188	75.9766	72.4609	64.4531	49.0234	34.1797	23.2422	13.2812	8.98438	5.66406
3.90625	3.71094	3.51563	3.51563	3.51563	3.51563	3.51563	3.51563	3.51563	3.51563	3.51563	3.71094	3.90625	4.10156	4.29688	5.27344	6.44531	8.39844	9.76563	11.7188	13.6719	15.4297	15.0391	13.6719	13.4766	13.2812	13.6719	14.2578	13.2812	11.7188	10.7422	11.7188	14.8438	17.3828	18.9453	20.8984	25.3906	32.0312	44.1406	59.1797	65.4297	67.3828	63.0859	52.3438	43.3594	33.7891	22.4609	13.2812	9.57031	6.25
3.71094	3.71094	3.51563	3.51563	3.51563	3.51563	3.51563	3.51563	3.51563	3.51563	3.71094	3.71094	4.10156	4.29688	4.49219	5.46875	6.25	7.22656	9.17969	9.76563	11.1328	11.7188	11.7188	11.7188	11.7188	11.7188	11.5234	10.7422	9.76563	9.57031	9.76563	11.7188	16.0156	18.5547	20.5078	20.8984	25	30.8594	38.4766	46.2891	53.125	53.7109	52.3438	44.9219	41.4062	33.9844	24.6094	15.4297	9.76563	6.44531
3.71094	3.71094	3.71094	3.51563	3.51563	3.51563	3.51563	3.51563	3.51563	3.51563	3.51563	3.51563	3.51563	3.71094	4.10156	4.10156	4.49219	5.46875	5.85938	6.44531	6.83594	6.83594	6.44531	6.44531	6.44531	6.64063	6.44531	6.25	5.66406	4.6875	5.66406	7.42188	9.57031	10.5469	11.7188	11.7188	13.2812	19.3359	26.7578	33.5938	38.4766	44.5312	48.6328	47.4609	43.3594	37.6953	26.9531	17.1875	9.76563	6.44531
3.71094	3.71094	3.71094	3.51563	3.51563	3.51563	3.51563	3.51563	3.51563	3.51563	3.51563	3.51563	3.51563	3.51563	3.51563	3.51563	3.51563	3.51563	3.51563	3.51563	3.51563	3.51563	3.51563	3.51563	3.51563	3.51563	3.51563	3.51563	3.51563	3.51563	3.51563	4.10156	4.29688	4.49219	4.49219	4.49219	6.05469	8.98438	12.5	20.7031	29.1016	38.4766	48.4375	53.125	49.8047	41.2109	28.3203	17.1875	9.76563	6.25
4.10156	3.90625	3.71094	3.71094	3.51563	3.51563	3.51563	3.51563	3.51563	3.51563	3.51563	3.51563	3.51563	3.51563	3.71094	3.71094	3.71094	3.71094	3.71094	3.71094	3.51563	3.51563	3.71094	3.90625	3.90625	3.71094	3.51563	3.51563	3.71094	4.29688	5.66406	6.44531	6.44531	6.25	5.46875	5.46875	5.66406	7.03125	10.5469	17.1875	27.7344	39.2578	51.3672	57.6172	55.8594	44.9219	32.6172	19.3359	10.7422	6.83594
4.10156	4.10156	3.71094	3.71094	3.51563	3.51563	3.51563	3.51563	3.51563	3.51563	3.51563	3.51563	3.51563	3.51563	3.71094	3.71094	4.10156	4.10156	4.10156	4.29688	4.10156	4.10156	4.10156	4.29688	4.29688	4.10156	4.10156	3.71094	4.10156	4.49219	6.05469	6.83594	6.83594	6.44531	5.66406	5.46875	6.25	7.61719	11.7188	18.3594	29.1016	40.8203	51.1719	54.4922	52.9297	44.1406	32.4219	19.3359	11.7188	6.83594
4.10156	3.90625	3.71094	3.71094	3.51563	3.51563	3.51563	3.51563	3.51563	3.51563	3.51563	3.51563	3.51563	3.51563	3.51563	3.51563	3.71094	3.71094	4.10156	4.10156	4.10156	4.10156	4.10156	4.10156	4.10156	4.10156	3.90625	3.71094	3.90625	4.29688	5.46875	5.66406	5.66406	5.46875	5.07813	4.88281	5.46875	6.64063	9.76563	15.625	25	34.1797	41.2109	44.1406	44.1406	38.4766	28.3203	17.5781	10.7422	6.83594
3.90625	3.71094	3.51563	3.51563	3.51563	3.51563	3.51563	3.51563	3.51563	3.51563	3.51563	3.51563	3.51563	3.51563	3.51563	3.51563	3.51563	3.51563	3.51563	3.71094	3.71094	3.51563	3.51563	3.51563	3.71094	3.71094	3.71094	3.51563	3.51563	3.51563	3.71094	4.10156	4.29688	4.49219	5.46875	5.66406	6.83594	9.57031	12.5	19.5312	26.9531	33.9844	38.4766	40.8203	38.4766	33.9844	25.1953	16.6016	10.5469	6.83594
4.10156	3.71094	3.71094	3.71094	3.71094	3.71094	3.51563	3.51563	3.71094	3.71094	3.71094	3.71094	4.10156	4.10156	4.29688	4.29688	4.49219	4.88281	5.07813	5.27344	5.07813	4.6875	4.49219	4.49219	4.88281	5.46875	5.66406	5.46875	4.29688	4.10156	4.29688	5.46875	6.83594	8.98438	9.76563	11.7188	16.2109	23.0469	31.4453	39.2578	45.3125	51.5625	53.125	49.8047	44.5312	37.3047	26.9531	17.1875	11.7188	7.42188
4.29688	4.10156	3.90625	3.71094	3.71094	3.51563	3.51563	3.51563	3.71094	3.90625	4.10156	4.10156	4.49219	5.66406	6.44531	7.61719	9.57031	11.5234	11.7188	11.7188	11.7188	10.7422	9.76563	9.57031	10.1562	11.7188	11.7188	11.7188	9.76563	9.375	9.57031	10.7422	12.5	16.2109	17.9688	21.4844	28.125	38.4766	53.125	64.6484	68.75	70.5078	68.5547	63.8672	53.125	39.4531	29.1016	19.1406	11.7188	7.61719
4.29688	4.10156	4.10156	4.10156	3.90625	3.51563	3.51563	3.71094	4.10156	4.10156	4.10156	4.29688	5.27344	6.25	6.83594	9.17969	10.5469	11.9141	13.4766	13.4766	12.5	11.9141	10.5469	9.76563	10.7422	11.7188	12.5	12.5	11.7188	9.76563	9.57031	9.76563	11.7188	13.2812	16.2109	19.1406	25.7812	37.1094	53.7109	68.75	75.7812	77.7344	75.5859	67.9688	54.6875	41.2109	28.7109	18.3594	11.7188	7.42188
4.10156	3.71094	3.90625	4.10156	3.90625	3.51563	3.51563	4.10156	4.29688	4.29688	4.49219	5.66406	7.22656	9.57031	11.7188	15.2344	18.5547	24.2188	25.5859	25	23.4375	20.7031	17.1875	16.4062	17.1875	18.3594	20.7031	22.4609	22.0703	18.9453	17.1875	16.4062	17.1875	17.5781	19.3359	22.2656	27.7344	37.3047	54.4922	72.0703	78.125	79.6875	75.5859	66.0156	51.5625	37.3047	25	15.0391	9.57031	6.44531
3.90625	3.71094	3.71094	4.10156	3.71094	3.51563	3.51563	4.10156	4.29688	4.49219	5.46875	6.83594	9.76563	12.8906	18.3594	25.1953	32.6172	39.6484	43.3594	42.7734	40.4297	36.5234	31.25	29.2969	30.4688	32.4219	33.9844	35.9375	37.1094	36.5234	34.1797	33.7891	32.6172	31.6406	30.4688	29.4922	30.8594	38.4766	53.125	65.8203	73.4375	73.2422	66.2109	53.7109	37.8906	26.9531	17.1875	10.7422	6.83594	5.46875
3.71094	3.51563	3.71094	3.71094	3.71094	3.51563	3.71094	4.10156	4.29688	4.6875	5.66406	7.42188	10.5469	15.2344	20.7031	28.3203	36.7188	42.7734	47.8516	49.0234	46.2891	40.8203	34.5703	32.6172	32.6172	34.1797	35.5469	36.9141	37.8906	37.8906	37.8906	37.3047	36.7188	35.5469	33.3984	30.4688	28.3203	31.4453	38.2812	45.1172	52.3438	51.1719	43.9453	34.7656	25.7812	17.1875	10.7422	7.42188	5.46875	4.29688
3.51563	3.51563	3.51563	3.71094	3.71094	3.51563	3.71094	4.10156	4.29688	4.6875	5.85938	7.61719	10.7422	16.2109	20.7031	27.7344	36.5234	42.5781	44.3359	44.9219	43.3594	38.4766	33.7891	30.8594	30.8594	31.6406	32.6172	32.6172	33.7891	34.1797	35.1562	34.9609	34.9609	33.9844	31.6406	28.3203	25	25.5859	28.3203	32.6172	34.7656	33.9844	29.2969	23.0469	16.0156	11.5234	7.61719	5.66406	4.29688	4.10156
3.51563	3.51563	3.51563	3.71094	3.51563	3.51563	3.51563	3.71094	4.29688	4.49219	5.46875	6.83594	9.76563	12.1094	17.1875	24.6094	29.2969	35.7422	38.4766	38.4766	38.4766	33.9844	29.2969	27.7344	27.7344	28.3203	28.3203	28.3203	28.7109	29.1016	30.2734	31.0547	31.4453	30.4688	28.3203	24.8047	20.7031	19.5312	20.7031	22.2656	21.4844	20.7031	17.1875	12.5	9.76563	7.42188	5.66406	4.29688	4.10156	3.90625
3.51563	3.51563	3.51563	3.51563	3.51563	3.51563	3.51563	3.71094	4.10156	4.10156	4.29688	5.46875	6.83594	9.57031	11.5234	12.8906	17.1875	20.8984	23.2422	24.6094	23.4375	21.4844	18.75	17.1875	17.1875	17.1875	17.1875	17.1875	17.1875	17.1875	17.1875	18.3594	18.3594	18.3594	17.1875	15.0391	12.3047	11.7188	11.7188	11.7188	11.7188	10.7422	9.76563	8.59375	6.44531	5.46875	4.29688	4.10156	3.90625	3.71094
3.51563	3.51563	3.51563	3.51563	3.51563	3.51563	3.51563	3.51563	3.71094	3.90625	4.10156	4.29688	5.46875	6.25	6.83594	9.17969	9.76563	11.5234	11.7188	12.3047	12.5	11.7188	10.7422	9.76563	9.76563	9.76563	9.76563	9.76563	9.76563	9.76563	9.76563	9.76563	10.5469	10.5469	9.76563	9.57031	8.39844	7.61719	7.42188	7.42188	7.22656	6.83594	6.25	5.66406	4.6875	4.29688	4.10156	3.90625	3.71094	3.71094
3.51563	3.51563	3.51563	3.51563	3.51563	3.51563	3.51563	3.51563	3.51563	3.71094	3.71094	4.10156	4.10156	4.29688	4.49219	5.07813	5.46875	6.25	6.44531	6.83594	6.83594	6.64063	6.44531	6.25	6.25	6.25	6.05469	5.85938	5.66406	5.66406	5.66406	5.66406	6.25	6.25	6.25	5.66406	5.46875	5.07813	4.88281	5.07813	5.07813	4.6875	4.49219	4.29688	4.29688	4.10156	4.10156	3.71094	3.71094	3.51563
3.51563	3.51563	3.51563	3.51563	3.51563	3.51563	3.51563	3.51563	3.51563	3.51563	3.51563	3.71094	3.71094	3.71094	4.10156	4.10156	4.10156	4.10156	4.29688	4.29688	4.49219	4.49219	4.29688	4.29688	4.29688	4.29688	4.29688	4.29688	4.29688	4.10156	4.10156	4.10156	4.29688	4.29688	4.29688	4.29688	4.10156	4.10156	4.10156	4.10156	4.29688	4.29688	4.29688	4.10156	4.10156	4.10156	3.71094	3.71094	3.71094	3.51563
3.51563	3.51563	3.51563	3.51563	3.51563	3.51563	3.51563	3.51563	3.51563	3.51563	3.51563	3.51563	3.71094	3.71094	3.71094	3.71094	3.71094	3.71094	3.71094	3.90625	4.10156	4.10156	4.10156	4.10156	4.10156	4.10156	3.90625	3.90625	3.71094	3.71094	3.71094	3.71094	3.90625	3.90625	4.10156	3.90625	3.71094	3.71094	3.71094	3.90625	4.10156	4.10156	4.10156	4.10156	4.10156	3.71094	3.71094	3.71094	3.51563	3.51563
3.51563	3.51563	3.51563	3.51563	3.51563	3.51563	3.51563	3.51563	3.51563	3.51563	3.51563	3.51563	3.51563	3.71094	3.71094	3.71094	3.71094	3.71094	3.71094	3.71094	3.71094	3.71094	3.71094	3.71094	3.71094	3.71094	3.71094	3.71094	3.71094	3.71094	3.71094	3.71094	3.71094	3.71094	3.71094	3.71094	3.71094	3.71094	3.71094	3.71094	3.71094	3.71094	3.71094	3.71094	3.71094	3.71094	3.71094	3.51563	3.51563	3.51563
3.51563	3.51563	3.51563	3.51563	3.51563	3.51563	3.51563	3.51563	3.51563	3.51563	3.51563	3.51563	3.51563	3.51563	3.51563	3.51563	3.71094	3.51563	3.71094	3.71094	3.71094	3.71094	3.71094	3.71094	3.71094	3.71094	3.71094	3.51563	3.71094	3.71094	3.71094	3.71094	3.71094	3.71094	3.71094	3.71094	3.51563	3.71094	3.51563	3.51563	3.71094	3.71094	3.71094	3.71094	3.71094	3.71094	3.51563	3.51563	3.51563	3.51563
3.51563	3.51563	3.51563	3.51563	3.51563	3.51563	3.51563	3.51563	3.51563	3.51563	3.51563	3.51563	3.51563	3.51563	3.51563	3.51563	3.51563	3.51563	3.51563	3.51563	3.51563	3.71094	3.51563	3.51563	3.51563	3.51563	3.51563	3.51563	3.51563	3.51563	3.51563	3.51563	3.51563	3.51563	3.51563	3.51563	3.51563	3.51563	3.51563	3.51563	3.51563	3.51563	3.51563	3.51563	3.51563	3.51563	3.51563	3.51563	3.51563	3.51563
3.51563	3.51563	3.51563	3.51563	3.51563	3.51563	3.51563	3.51563	3.51563	3.51563	3.51563	3.51563	3.51563	3.51563	3.51563	3.51563	3.51563	3.51563	3.51563	3.51563	3.51563	3.51563	3.51563	3.51563	3.51563	3.51563	3.51563	3.51563	3.51563	3.51563	3.51563	3.51563	3.51563	3.51563	3.51563	3.51563	3.51563	3.51563	3.51563	3.51563	3.51563	3.51563	3.51563	3.51563	3.51563	3.51563	3.51563	3.51563	3.51563	3.51563
3.51563	3.51563	3.51563	3.51563	3.51563	3.51563	3.51563	3.51563	3.51563	3.51563	3.51563	3.51563	3.51563	3.51563	3.51563	3.51563	3.51563	3.51563	3.51563	3.51563	3.51563	3.51563	3.51563	3.51563	3.51563	3.51563	3.51563	3.51563	3.51563	3.51563	3.51563	3.51563	3.51563	3.51563	3.51563	3.51563	3.51563	3.51563	3.51563	3.51563	3.51563	3.51563	3.51563	3.51563	3.51563	3.51563	3.51563	3.51563	3.51563	3.51563
3.51563	3.51563	3.51563	3.51563	3.51563	3.51563	3.51563	3.51563	3.51563	3.51563	3.51563	3.51563	3.71094	3.71094	3.71094	3.71094	3.71094	3.71094	3.71094	3.71094	3.71094	3.71094	4.10156	4.29688	4.29688	4.49219	4.49219	4.49219	4.29688	4.29688	4.29688	4.29688	4.29688	4.29688	4.29688	4.49219	4.49219	4.88281	5.07813	4.88281	4.49219	4.29688	4.29688	4.10156	4.10156	3.71094	3.71094	3.51563	3.51563	3.51563
3.51563	3.51563	3.51563	3.51563	3.51563	3.51563	3.51563	3.51563	3.51563	3.71094	3.71094	4.10156	4.10156	4.29688	4.49219	4.88281	5.46875	5.66406	5.66406	5.85938	5.66406	5.66406	6.44531	6.83594	7.61719	8.98438	8.98438	8.59375	8.39844	8.39844	8.39844	8.98438	9.17969	8.59375	8.39844	8.59375	8.78906	8.78906	8.98438	8.59375	7.22656	6.64063	5.85938	4.88281	4.29688	4.10156	4.10156	3.71094	3.71094	3.71094
3.51563	3.51563	3.51563	3.51563	3.51563	3.51563	3.51563	3.51563	3.71094	4.10156	4.10156	4.29688	5.46875	6.25	6.83594	9.375	9.76563	11.7188	12.3047	12.5	12.8906	12.5	13.2812	15.4297	17.1875	17.1875	17.1875	17.1875	17.1875	17.5781	18.3594	18.75	18.3594	17.3828	17.1875	15.4297	14.2578	14.4531	15.2344	13.6719	12.5	11.7188	9.57031	7.42188	6.25	5.46875	4.49219	4.29688	4.10156	3.90625
3.71094	3.51563	3.51563	3.51563	3.51563	3.51563	3.51563	3.71094	4.10156	4.10156	4.29688	5.07813	6.44531	8.59375	9.76563	13.0859	18.3594	23.2422	25.9766	28.3203	28.3203	28.125	28.3203	30.8594	32.6172	32.8125	34.5703	34.7656	33.9844	33.9844	35.1562	34.7656	33.7891	31.0547	28.3203	25.7812	25.5859	27.7344	28.125	28.3203	25.5859	22.2656	17.1875	12.1094	9.57031	7.03125	5.66406	4.49219	4.29688	4.10156
3.71094	3.71094	3.71094	3.71094	3.51563	3.51563	3.51563	3.71094	4.10156	4.10156	4.49219	5.66406	7.61719	10.5469	14.0625	20.7031	28.9062	37.8906	44.9219	53.125	53.7109	52.9297	53.7109	54.4922	59.1797	61.5234	64.4531	64.6484	63.8672	63.0859	63.4766	63.0859	59.7656	53.125	47.8516	44.7266	45.3125	49.0234	53.7109	55.4688	52.3438	44.1406	36.7188	25.7812	17.7734	11.7188	9.17969	6.44531	5.46875	4.49219
4.10156	3.71094	3.71094	3.71094	3.71094	3.51563	3.51563	3.71094	4.10156	4.10156	4.49219	6.25	9.57031	12.5	20.5078	30.8594	43.9453	63.4766	75	80.6641	81.4453	81.25	80.6641	80.2734	81.25	82.6172	84.7656	84.7656	83.5938	81.8359	81.25	80.6641	79.4922	75	72.4609	69.7266	71.6797	74.6094	80.0781	84.1797	82.2266	78.125	69.1406	52.3438	37.3047	25	14.2578	9.57031	6.83594	5.66406
4.10156	3.71094	3.71094	3.90625	3.71094	3.51563	3.51563	3.71094	4.10156	4.10156	4.49219	6.44531	9.76563	16.0156	25.1953	38.4766	62.5	78.7109	88.8672	94.5312	95.8984	95.8984	94.7266	93.5547	93.5547	93.9453	94.5312	94.9219	94.5312	93.1641	91.6016	90.0391	88.8672	86.3281	81.8359	81.4453	84.1797	89.0625	95.5078	96.875	97.6562	96.2891	92.7734	84.9609	69.3359	44.1406	27.3438	16.0156	9.76563	6.83594
4.10156	3.71094	3.71094	3.90625	3.51563	3.51563	3.51563	3.71094	4.10156	4.10156	4.29688	6.25	9.57031	13.2812	23.4375	36.5234	53.7109	75	86.3281	90.8203	94.1406	94.5312	92.5781	89.8438	88.8672	90.4297	91.7969	92.5781	90.2344	86.5234	84.1797	81.8359	81.0547	79.6875	78.125	80.2734	86.3281	94.3359	98.2422	99.6094	99.6094	99.6094	99.2188	97.0703	91.9922	76.1719	47.0703	26.7578	15.2344	9.57031
4.10156	3.51563	3.71094	3.71094	3.51563	3.51563	3.51563	3.51563	3.71094	3.71094	4.10156	4.6875	7.03125	9.76563	15.625	25.1953	39.2578	59.5703	72.2656	79.2969	83.5938	85.1562	80.6641	75.7812	75	77.7344	80.0781	80.0781	75.5859	65.8203	59.7656	63.8672	68.1641	69.9219	74.4141	80.6641	87.3047	96.2891	99.6094	99.8047	100	100	99.8047	99.6094	98.8281	92.5781	73.4375	42.5781	23.0469	11.7188
4.29688	3.71094	3.71094	3.71094	3.51563	3.51563	3.51563	3.51563	3.71094	3.71094	4.10156	4.6875	6.83594	9.57031	13.2812	24.8047	37.3047	52.3438	68.75	77.7344	81.8359	81.8359	77.7344	72.8516	70.5078	70.8984	71.875	71.875	64.6484	51.1719	49.4141	59.7656	69.1406	74.6094	78.125	82.4219	92.3828	98.0469	99.6094	99.8047	100	100	100	99.6094	99.2188	96.2891	82.2266	53.125	28.3203	14.0625
4.29688	3.71094	3.71094	3.71094	3.51563	3.51563	3.51563	3.51563	3.71094	3.71094	4.10156	4.49219	6.25	8.59375	11.7188	17.1875	26.7578	38.0859	49.4141	59.9609	65.8203	65.4297	56.0547	47.2656	43.5547	43.3594	44.9219	44.3359	38.0859	29.1016	29.6875	37.8906	47.0703	57.6172	64.2578	67.9688	77.7344	90.0391	98.0469	99.4141	99.6094	99.6094	99.6094	99.6094	99.0234	96.2891	82.8125	56.8359	30.6641	14.2578
4.29688	3.71094	3.51563	3.71094	3.71094	3.51563	3.51563	3.51563	3.71094	3.51563	3.51563	4.10156	4.29688	4.49219	4.88281	5.85938	6.83594	8.39844	8.98438	9.57031	9.375	7.61719	6.25	5.46875	5.46875	5.85938	6.44531	6.25	4.49219	3.51563	3.71094	5.46875	9.57031	11.9141	15.4297	19.3359	29.1016	46.2891	71.875	85.9375	94.9219	97.4609	98.0469	98.0469	96.875	94.1406	80.0781	52.9297	27.7344	12.5
4.29688	3.71094	3.51563	3.71094	3.71094	3.51563	3.51563	3.51563	3.51563	3.51563	3.51563	3.51563	3.71094	3.71094	4.10156	4.29688	4.49219	4.88281	5.46875	5.85938	6.25	5.66406	4.6875	4.29688	4.29688	4.29688	4.10156	3.71094	3.51563	4.10156	6.25	9.76563	11.9141	13.2812	13.4766	13.6719	16.7969	21.6797	31.0547	44.3359	65.4297	79.6875	87.6953	92.3828	92.3828	86.5234	74.8047	47.0703	25.1953	11.7188
4.10156	3.71094	3.51563	3.51563	3.71094	3.51563	3.51563	3.51563	3.51563	3.51563	3.51563	3.51563	3.71094	4.10156	4.29688	5.07813	6.25	7.03125	8.59375	9.57031	9.76563	8.98438	7.61719	7.61719	7.42188	6.64063	6.25	5.46875	5.46875	7.42188	11.7188	16.6016	17.3828	17.1875	15.625	13.4766	13.6719	17.1875	24.6094	36.5234	59.7656	79.2969	90.0391	94.5312	94.7266	90.4297	78.9062	52.3438	28.5156	13.2812
4.10156	4.10156	3.71094	3.51563	3.51563	3.51563	3.51563	3.51563	3.51563	3.71094	3.71094	3.71094	4.10156	4.49219	5.46875	6.25	7.42188	8.39844	8.98438	8.98438	8.39844	7.03125	6.83594	7.03125	7.42188	6.83594	6.25	5.46875	5.46875	7.61719	11.7188	16.4062	18.3594	17.1875	14.2578	12.5	14.2578	19.1406	29.2969	48.0469	75	92.5781	96.875	98.2422	98.0469	95.8984	85.3516	61.3281	31.0547	16.0156
4.10156	4.10156	3.71094	3.51563	3.51563	3.71094	3.51563	3.51563	3.51563	3.71094	3.71094	3.71094	3.90625	4.10156	4.29688	4.49219	5.46875	5.46875	5.66406	5.85938	5.66406	5.46875	5.66406	6.83594	7.42188	6.83594	6.05469	4.49219	4.29688	5.66406	9.57031	13.2812	17.1875	18.75	18.3594	17.1875	20.7031	28.9062	44.1406	68.75	85.9375	94.7266	98.0469	98.2422	98.0469	95.3125	81.0547	56.4453	32.0312	15.2344
4.10156	4.10156	3.71094	3.51563	3.51563	3.51563	3.51563	3.51563	3.51563	3.51563	3.51563	3.51563	3.51563	3.51563	3.51563	3.51563	3.51563	3.71094	4.10156	4.88281	6.83594	8.39844	7.61719	6.83594	6.83594	6.25	5.46875	4.49219	4.10156	3.71094	4.29688	7.42188	11.7188	17.1875	19.5312	22.2656	29.1016	44.3359	68.9453	83.2031	91.6016	96.0938	96.6797	96.2891	94.1406	86.3281	72.6562	44.9219	26.1719	13.2812
4.10156	4.10156	3.71094	3.51563	3.51563	3.51563	3.51563	3.51563	3.51563	3.51563	3.51563	3.71094	4.10156	4.29688	5.46875	6.83594	9.375	11.7188	14.0625	18.3594	25	30.4688	28.3203	24.2188	20.7031	18.5547	19.5312	23.2422	20.8984	15.0391	11.7188	13.2812	20.7031	28.3203	35.3516	40.8203	54.4922	75	90.4297	96.6797	98.2422	99.0234	98.0469	96.2891	91.6016	80.6641	65.4297	41.4062	25.1953	13.6719
4.29688	4.10156	3.71094	3.71094	3.71094	3.51563	3.51563	3.51563	3.90625	4.10156	4.10156	4.49219	5.66406	7.42188	9.76563	13.6719	20.8984	30.6641	38.4766	50.7812	66.2109	74.8047	74.8047	71.4844	65.4297	57.6172	57.0312	63.8672	64.8438	53.125	42.7734	40.2344	44.1406	53.125	61.5234	66.2109	75.5859	87.5	96.875	99.0234	99.6094	99.6094	99.4141	98.2422	94.7266	83.0078	65.4297	39.2578	24.6094	13.2812
4.49219	4.29688	3.71094	3.71094	3.90625	3.71094	3.51563	3.51563	4.10156	4.10156	4.10156	4.49219	6.05469	7.61719	9.76563	15.4297	24.4141	33.9844	46.0938	65.4297	76.5625	81.8359	82.4219	78.7109	71.875	64.6484	62.1094	67.3828	73.4375	68.3594	54.6875	46.2891	44.5312	47.4609	53.7109	59.1797	67.9688	81.8359	94.7266	98.8281	99.6094	99.6094	99.6094	99.0234	96.2891	86.5234	65.8203	37.8906	22.0703	12.1094
4.88281	4.29688	3.71094	3.71094	3.90625	3.51563	3.51563	3.51563	3.90625	4.10156	4.10156	4.49219	6.25	8.59375	11.7188	17.1875	26.3672	38.4766	59.7656	74.0234	82.8125	88.8672	90.625	88.8672	82.2266	75	73.4375	78.7109	86.3281	85.9375	78.9062	68.9453	63.8672	61.5234	58.5938	57.0312	64.6484	77.7344	94.5312	99.0234	99.6094	99.6094	99.6094	99.6094	98.2422	90.625	68.1641	37.8906	20.7031	11.7188
4.49219	4.29688	3.71094	3.71094	3.71094	3.51563	3.51563	3.51563	3.71094	4.10156	4.10156	4.88281	6.83594	9.76563	13.2812	22.2656	34.5703	49.8047	69.1406	83.7891	91.7969	94.7266	96.2891	96.0938	92.5781	86.5234	85.9375	89.0625	93.9453	94.1406	89.6484	83.5938	79.2969	75.5859	71.4844	68.5547	73.2422	85.3516	95.8984	99.0234	99.6094	99.8047	99.6094	99.6094	98.0469	92.5781	70.5078	37.1094	19.1406	11.1328
4.29688	4.10156	3.71094	3.51563	3.71094	3.51563	3.51563	3.51563	3.71094	4.10156	4.29688	5.46875	7.42188	9.76563	15.625	24.8047	37.1094	53.9062	73.8281	85.5469	90.625	94.5312	95.5078	94.5312	90.625	86.5234	86.3281	88.8672	92.3828	90.4297	86.3281	81.25	79.6875	77.7344	76.1719	75.1953	80.0781	87.3047	96.2891	99.4141	99.6094	99.6094	99.6094	99.2188	97.2656	89.8438	67.3828	36.5234	20.3125	10.7422
4.29688	4.10156	3.51563	3.51563	3.51563	3.51563	3.51563	3.51563	3.51563	3.71094	3.71094	4.29688	5.46875	7.61719	9.76563	15.4297	25	36.7188	49.0234	65.4297	74.6094	79.6875	80.0781	76.1719	72.2656	69.1406	69.1406	73.2422	74.0234	68.75	59.7656	53.7109	58.2031	63.2812	65.0391	65.8203	72.0703	84.5703	96.0938	99.0234	99.6094	99.6094	99.6094	99.0234	96.2891	86.5234	67.5781	38.4766	20.7031	11.5234
4.29688	4.10156	3.51563	3.51563	3.51563	3.51563	3.51563	3.51563	3.51563	3.51563	3.51563	3.51563	4.10156	4.6875	5.66406	7.61719	10.7422	14.4531	20.5078	27.7344	33.7891	37.3047	37.3047	34.5703	33.9844	33.9844	34.5703	35.1562	33.7891	27.1484	25	28.125	36.5234	44.9219	52.3438	54.6875	67.3828	80.4688	92.7734	97.6562	99.0234	99.0234	99.0234	96.875	94.5312	85.9375	67.3828	38.4766	22.2656	11.7188
4.10156	4.10156	3.51563	3.51563	3.51563	3.51563	3.51563	3.51563	3.51563	3.51563	3.71094	3.71094	4.10156	5.46875	6.25	8.39844	9.76563	12.8906	17.1875	21.4844	25.1953	27.1484	26.7578	26.3672	26.5625	27.1484	27.1484	25.1953	22.2656	18.3594	20.7031	28.3203	38.4766	49.6094	53.7109	56.0547	65.4297	77.7344	87.3047	94.5312	96.2891	96.6797	96.4844	95.7031	92.5781	86.3281	71.0938	42.1875	25	12.5
4.10156	3.90625	3.71094	3.51563	3.51563	3.51563	3.51563	3.51563	3.51563	3.51563	3.51563	3.51563	3.51563	3.71094	4.29688	4.49219	6.25	7.61719	9.57031	11.5234	12.3047	11.9141	11.7188	10.7422	11.7188	11.7188	11.7188	10.5469	8.98438	6.83594	9.375	12.5	18.3594	24.6094	26.5625	27.7344	33.9844	47.8516	68.1641	80.6641	89.4531	94.5312	96.2891	96.2891	94.9219	89.6484	75	48.6328	27.7344	12.3047
4.29688	4.10156	4.10156	3.71094	3.51563	3.51563	3.51563	3.51563	3.51563	3.51563	3.51563	3.51563	3.51563	3.51563	3.51563	3.71094	3.71094	3.90625	3.71094	3.71094	3.71094	3.71094	3.71094	3.71094	3.51563	3.51563	3.51563	3.90625	4.10156	3.71094	3.51563	4.29688	5.46875	6.05469	6.05469	6.44531	9.57031	15.625	28.7109	51.5625	75.5859	89.6484	96.2891	97.0703	96.6797	94.5312	79.4922	51.5625	28.125	12.5
4.29688	4.29688	4.10156	3.71094	3.51563	3.51563	3.51563	3.51563	3.51563	3.51563	3.51563	3.51563	3.51563	3.71094	4.10156	4.10156	4.10156	4.10156	4.10156	4.10156	3.90625	3.71094	4.10156	4.29688	4.29688	4.29688	3.71094	3.51563	4.10156	6.25	9.76563	11.9141	12.3047	11.7188	9.57031	9.17969	9.57031	12.5	24.6094	43.3594	73.4375	89.6484	96.2891	98.0469	98.0469	96.2891	85.3516	60.7422	31.6406	14.2578
4.49219	4.29688	4.10156	4.10156	3.71094	3.51563	3.51563	3.51563	3.51563	3.51563	3.51563	3.51563	3.51563	3.51563	3.71094	4.10156	4.29688	4.49219	5.07813	5.46875	5.07813	4.49219	4.49219	5.46875	5.46875	4.88281	4.29688	4.10156	4.29688	6.64063	9.76563	11.7188	12.1094	11.7188	9.76563	9.57031	9.76563	15.0391	27.1484	50.5859	76.5625	90.0391	96.2891	97.8516	97.0703	95.1172	83.2031	59.7656	31.6406	15.625
4.29688	4.10156	4.10156	3.71094	3.71094	3.51563	3.51563	3.51563	3.51563	3.51563	3.51563	3.51563	3.51563	3.51563	3.51563	3.51563	3.71094	3.90625	4.29688	4.49219	4.49219	4.29688	4.29688	4.49219	4.6875	4.49219	4.29688	4.10156	4.10156	5.46875	7.42188	9.57031	9.57031	9.17969	8.39844	7.61719	8.98438	11.7188	22.2656	38.4766	66.0156	83.7891	91.9922	94.5312	94.5312	89.8438	77.7344	53.7109	29.2969	14.0625
4.29688	4.10156	3.71094	3.51563	3.71094	3.51563	3.51563	3.51563	3.51563	3.51563	3.51563	3.51563	3.51563	3.51563	3.51563	3.51563	3.51563	3.51563	3.51563	3.71094	3.71094	3.71094	3.51563	3.51563	3.71094	3.71094	3.71094	3.51563	3.51563	3.51563	3.90625	4.49219	5.85938	6.83594	9.375	9.76563	12.5	20.7031	33.9844	52.3438	70.8984	82.2266	88.6719	90.0391	89.0625	84.5703	72.4609	47.4609	27.7344	13.6719
4.49219	4.10156	3.71094	3.71094	3.90625	3.71094	3.51563	3.51563	3.71094	4.10156	4.10156	4.10156	4.29688	5.27344	6.05469	6.64063	7.42188	8.98438	9.57031	9.375	9.57031	8.98438	7.22656	7.22656	8.98438	9.76563	9.76563	9.57031	6.83594	5.46875	6.25	9.76563	13.6719	19.1406	25.1953	32.0312	43.3594	65.625	82.2266	92.1875	96.0938	96.875	98.0469	96.875	95.7031	89.8438	75.5859	52.3438	31.4453	17.1875
5.66406	4.29688	4.10156	4.29688	4.10156	3.71094	3.51563	3.51563	4.10156	4.29688	4.29688	4.49219	6.44531	9.57031	11.7188	15.8203	22.4609	28.3203	32.6172	32.6172	31.4453	27.9297	23.8281	23.2422	25.7812	29.2969	32.6172	32.6172	26.5625	20.7031	20.8984	27.7344	35.5469	42.7734	51.3672	61.5234	74.6094	89.8438	97.4609	99.0234	99.6094	99.6094	99.6094	99.0234	97.8516	92.7734	80.0781	56.6406	32.6172	17.1875
5.66406	4.29688	4.29688	4.49219	4.10156	3.51563	3.51563	3.71094	4.29688	4.49219	4.49219	5.66406	8.39844	10.3516	13.2812	20.5078	26.9531	33.9844	39.4531	38.4766	37.6953	33.7891	27.1484	25.1953	27.3438	32.6172	36.5234	37.1094	31.6406	25.1953	22.4609	23.8281	30.0781	37.1094	42.5781	53.7109	69.9219	85.9375	97.0703	99.4141	99.6094	99.6094	99.6094	99.6094	98.0469	92.5781	79.4922	54.2969	29.1016	17.1875
4.6875	4.10156	4.29688	4.49219	4.29688	3.71094	3.51563	4.29688	5.46875	6.05469	6.64063	9.57031	14.2578	22.0703	29.2969	41.2109	56.25	68.5547	73.8281	73.2422	68.75	63.8672	52.3438	47.4609	47.2656	53.9062	62.1094	65.4297	64.8438	58.5938	49.2188	44.9219	48.6328	52.3438	54.4922	63.8672	73.8281	85.9375	97.0703	99.6094	99.6094	99.8047	99.6094	99.2188	96.875	87.3047	68.5547	41.7969	24.4141	11.7188
4.29688	3.71094	4.10156	4.29688	4.10156	3.51563	3.51563	4.29688	5.85938	6.83594	8.59375	11.9141	23.2422	34.5703	47.8516	69.1406	82.8125	90.625	94.7266	94.7266	92.7734	87.6953	81.4453	78.9062	80.0781	81.4453	85.3516	86.3281	87.3047	86.5234	85.9375	84.9609	82.8125	81.25	79.6875	77.7344	79.4922	87.1094	96.2891	99.0234	99.6094	99.6094	99.0234	96.875	87.3047	73.4375	46.875	26.5625	13.2812	9.17969
4.10156	3.51563	3.71094	4.10156	4.10156	3.51563	3.51563	4.29688	6.25	7.22656	9.57031	14.8438	25.7812	38.2812	56.6406	75.5859	86.1328	92.7734	96.2891	96.2891	95.8984	91.9922	85.7422	81.8359	81.4453	84.375	85.9375	86.5234	87.3047	87.6953	88.0859	87.1094	86.5234	86.1328	82.0312	78.3203	75.5859	79.1016	86.3281	93.75	96.2891	96.2891	93.75	84.1797	68.1641	46.0938	28.125	14.2578	9.57031	6.25
3.71094	3.51563	3.51563	3.90625	3.90625	3.51563	3.71094	4.29688	5.66406	7.22656	9.57031	14.4531	25.5859	38.4766	54.6875	72.8516	85.3516	91.4062	94.5312	94.9219	93.9453	89.2578	82.0312	78.3203	77.9297	80.6641	80.6641	81.25	82.2266	83.5938	84.1797	84.5703	85.3516	83.2031	79.6875	74.2188	67.3828	66.2109	73.4375	78.125	81.0547	80.4688	74.2188	60.7422	39.2578	25.7812	15.4297	9.57031	6.25	4.49219
3.51563	3.51563	3.51563	3.51563	3.51563	3.51563	3.51563	4.10156	4.6875	6.25	7.61719	11.7188	19.3359	29.2969	41.2109	60.7422	74.2188	81.4453	86.3281	86.5234	86.3281	81.6406	75	69.7266	69.5312	71.2891	73.2422	73.2422	73.6328	74.2188	74.8047	76.1719	76.7578	76.1719	72.8516	64.8438	53.3203	49.0234	50.7812	53.7109	53.7109	50.1953	42.7734	31.6406	20.7031	13.2812	9.57031	6.25	4.49219	4.10156
3.51563	3.51563	3.51563	3.51563	3.51563	3.51563	3.51563	3.71094	4.10156	4.49219	5.85938	8.39844	11.7188	17.1875	24.6094	31.4453	40.8203	51.3672	59.1797	61.5234	60.9375	53.7109	46.2891	41.4062	40.8203	41.6016	41.2109	40.625	39.2578	40.8203	42.5781	44.1406	45.7031	44.9219	42.5781	36.7188	30.2734	27.7344	27.1484	27.5391	26.7578	24.8047	20.7031	16.0156	11.7188	8.59375	6.05469	4.49219	4.10156	3.71094
3.51563	3.51563	3.51563	3.51563	3.51563	3.51563	3.51563	3.51563	3.71094	4.10156	4.29688	5.46875	6.83594	9.57031	11.7188	15.625	19.5312	24.6094	28.125	29.1016	28.7109	27.3438	24.6094	22.2656	20.7031	20.8984	20.7031	20.5078	19.5312	19.1406	19.5312	20.8984	23.2422	23.4375	21.4844	18.3594	15.2344	12.8906	12.5	12.5	12.5	11.7188	9.76563	9.375	6.83594	5.66406	4.49219	4.10156	3.71094	3.51563
3.51563	3.51563	3.51563	3.51563	3.51563	3.51563	3.51563	3.51563	3.51563	3.51563	3.71094	4.10156	4.29688	5.46875	5.85938	6.83594	8.00781	9.57031	9.76563	11.1328	11.7188	11.5234	9.76563	9.57031	9.57031	9.57031	9.57031	9.57031	9.17969	8.59375	8.59375	8.98438	9.57031	9.57031	9.57031	8.98438	7.42188	6.83594	6.83594	6.83594	6.83594	6.83594	6.44531	5.85938	5.46875	4.29688	4.10156	3.90625	3.51563	3.51563
3.51563	3.51563	3.51563	3.51563	3.51563	3.51563	3.51563	3.51563	3.51563	3.51563	3.51563	3.51563	3.51563	3.51563	3.51563	3.51563	3.51563	3.51563	3.71094	3.71094	3.71094	3.71094	3.71094	3.71094	3.71094	3.71094	3.71094	3.71094	3.71094	3.71094	3.51563	3.71094	3.71094	3.71094	3.71094	3.71094	3.71094	3.51563	3.71094	3.71094	3.71094	3.90625	3.90625	3.90625	3.71094	3.71094	3.51563	3.51563	3.51563	3.51563
3.51563	3.51563	3.51563	3.51563	3.51563	3.51563	3.51563	3.51563	3.51563	3.51563	3.51563	3.51563	3.51563	3.51563	3.51563	3.71094	3.71094	3.71094	3.90625	4.10156	4.10156	4.10156	4.10156	4.10156	4.10156	4.10156	4.10156	4.10156	3.90625	3.71094	3.71094	3.71094	3.90625	4.10156	4.10156	4.10156	3.90625	3.90625	3.90625	4.10156	4.10156	4.10156	4.29688	4.10156	4.10156	4.10156	3.71094	3.71094	3.51563	3.51563
3.51563	3.51563	3.51563	3.51563	3.51563	3.51563	3.51563	3.51563	3.51563	3.51563	3.51563	3.51563	3.51563	3.51563	3.51563	3.51563	3.51563	3.51563	3.71094	3.71094	3.71094	3.71094	3.71094	3.71094	3.71094	3.71094	3.71094	3.71094	3.71094	3.71094	3.51563	3.71094	3.71094	3.71094	3.71094	3.71094	3.71094	3.51563	3.71094	3.71094	3.71094	3.90625	3.90625	3.90625	3.71094	3.71094	3.51563	3.51563	3.51563	3.51563
3.51563	3.51563	3.51563	3.51563	3.51563	3.51563	3.51563	3.51563	3.51563	3.51563	3.51563	3.51563	3.51563	3.51563	3.51563	3.51563	3.51563	3.71094	3.71094	3.71094	3.71094	3.71094	3.71094	3.71094	3.71094	3.71094	3.51563	3.51563	3.51563	3.51563	3.51563	3.51563	3.71094	3.71094	3.71094	3.71094	3.51563	3.51563	3.51563	3.51563	3.71094	3.71094	3.71094	3.71094	3.71094	3.51563	3.51563	3.51563	3.51563	3.51563
3.51563	3.51563	3.51563	3.51563	3.51563	3.51563	3.51563	3.51563	3.51563	3.51563	3.51563	3.51563	3.51563	3.51563	3.51563	3.51563	3.51563	3.51563	3.51563	3.51563	3.71094	3.71094	3.71094	3.51563	3.51563	3.51563	3.51563	3.51563	3.51563	3.51563	3.51563	3.51563	3.51563	3.51563	3.71094	3.51563	3.51563	3.51563	3.51563	3.51563	3.51563	3.51563	3.51563	3.51563	3.51563	3.51563	3.51563	3.51563	3.51563	3.51563
3.51563	3.51563	3.51563	3.51563	3.51563	3.51563	3.51563	3.51563	3.51563	3.51563	3.51563	3.51563	3.51563	3.51563	3.51563	3.51563	3.51563	3.51563	3.51563	3.51563	3.51563	3.51563	3.51563	3.51563	3.51563	3.51563	3.51563	3.51563	3.51563	3.51563	3.51563	3.51563	3.51563	3.51563	3.51563	3.51563	3.51563	3.51563	3.51563	3.51563	3.51563	3.51563	3.51563	3.51563	3.51563	3.51563	3.51563	3.51563	3.51563	3.51563
3.51563	3.51563	3.51563	3.51563	3.51563	3.51563	3.51563	3.51563	3.51563	3.51563	3.51563	3.51563	3.51563	3.51563	3.51563	3.51563	3.51563	3.51563	3.51563	3.51563	3.51563	3.51563	3.51563	3.51563	3.51563	3.51563	3.51563	3.51563	3.51563	3.51563	3.51563	3.51563	3.51563	3.51563	3.51563	3.51563	3.51563	3.51563	3.51563	3.51563	3.51563	3.51563	3.51563	3.51563	3.51563	3.51563	3.51563	3.51563	3.51563	3.51563
[truncated: 100 more columns]

[truncated: 7 more sheets: Figure 3e lower-right, Figure 3e upper-left, Figure 3e upper-right, Figure 3f, Figure 4c, Figure 4d, Figure 4e]
